# Supplementary material for: Statistical Genomics Analysis of Simple Sequence Repeats from the Paphiopedilum Malipoense Transcriptome Reveals Control Knob Motifs Modulating Gene Expression
Source: Adv Sci (Weinh). 2024 Apr 22;11(24):2304848. doi: 10.1002/advs.202304848 (PMC11200097; doi:10.1002/advs.202304848)
Supplement: Supplementary file 2 — Supporting Table 1 [file ADVS-11-2304848-s001.xlsx]

## Sheet: Data 1
Data S1. Illumina sequencing quality of seven RNA-seq transcriptomes sequenced in this study.
Sample	Tissue	Number of Raw Reads	Number of Clean Reads	Clean Base [Gb]	Q20	Q30	GC Content
MDCB	Labellum	28396184	28137575	8.44	0.9697	0.9266	0.4659
MDCR	Gynoecium	24464535	23692612	7.11	0.9705	0.93	0.4585
MDHB	Petal	27226198	26925545	8.08	0.9665	0.921	0.4756
MDHE	Synsepal	19002841	18826550	5.65	0.9588	0.9034	0.5468
MDJXR	Staminode	28797656	28533230	8.56	0.9705	0.9281	0.467
MDXR	Stamen	28912097	28662650	8.6	0.971	0.9287	0.4736
MDZE	Dorsal sepal	21257852	21057599	6.32	0.9621	0.9091	0.5306

## Sheet: Data 2
Data S2. TPM matrix and groping information of unigenes based on TPMmax and TPMCV values.
Unigenes	Type	TPMmax_level	TPMcv_level	Pollinia	Root	Labellum	Gynoecium	Flower bud	Petal	Synsepal	Staminode	Stamen	Dorsal sepal	Stem	Leaf	TPMmax	TPMcv
i3_LQ_lanhua_c2847/f1p0/4060	Uncertain	1	2	0.51	0.33	1.41	160124	0.22	0.75	0.07	0.62	0.41	0.07	0.44	0.85	160124	3.46397
i2_LQ_lanhua_c94652/f1p52/2306	Uncertain	1	2	2.26	0.35	16.97	159340	7.84	15.18	2.01	12.49	7.54	3.2	0.98	0	159340	3.46247
i6_LQ_lanhua_c163/f1p0/6550	Uncertain	1	2	6.12	4.47	4.11	109169	12.48	3.02	8.16	3	1.79	6.57	5.53	24.17	109169	3.46135
i4_LQ_lanhua_c11365/f1p0/4329	Uncertain	1	2	0	0	0.16	100192	0.21	0.1	0	0.16	0	0.05	0.03	0.1	100192	3.46407
i0_LQ_lanhua_c1859/f1p0/508	Uncertain	1	2	31181.4	49.89	3651.14	0	46561.1	3592.35	4546.35	2915.19	80555.9	4103.32	5801.69	146.36	80555.9	1.64631
i1_LQ_lanhua_c14026/f1p0/1150	Uncertain	1	2	118.92	26.23	80.65	82886.9	5.47	73.88	1.9	90.34	110.38	5.56	14.99	1.42	82886.9	3.44011
i4_LQ_lanhua_c8600/f1p0/5010	Uncertain	1	2	0	0.12	0.22	76363	0.03	0.66	0.03	0.37	0.07	0.04	0.24	0.33	76363	3.464
i4_LQ_lanhua_c12394/f1p13/4675	Protein-coding	1	2	0.11	0.72	0.25	57202.5	0	0.47	0	0.07	0	0.01	0.52	1.82	57202.5	3.46384
i2_LQ_lanhua_c80453/f1p31/2264	Protein-coding	1	2	34.28	164.18	491.32	48754.4	155.72	497.09	50.37	374.89	94.21	124.98	116.32	311.5	48754.4	3.28598
i0_HQ_lanhua_c359/f4p0/588	Uncertain	1	3	35273.2	26718	6780.11	0	10819	3500.38	6559.68	7130.04	6099.83	5127.82	5531.57	3357.93	35273.2	1.06942
i1_LQ_lanhua_c37984/f1p0/1897	Uncertain	1	2	0.45	0.81	1.73	33444.3	0	1.84	0.06	0.64	0.51	0	0.54	4.76	33444.3	3.46282
i0_HQ_lanhua_c4200/f7p0/993	Protein-coding	1	3	844.42	21.31	1908	0	13398.2	10650.2	21186.6	194.83	41	24234.8	6928.28	13484.4	24234.8	1.13175
i0_HQ_lanhua_c4312/f29p8/404	lncRNA	1	3	2909.14	7621.07	5448.11	0	5805.43	7113.42	3989.56	3343.32	1900.31	2522.39	11073.7	29014.6	29014.6	1.1326
i2_LQ_lanhua_c14074/f1p72/2112	Protein-coding	1	2	2266.5	4393.39	5448.68	0	1282.83	3611.95	771.95	3563.75	1822.76	313.78	4706.71	26871.5	26871.5	1.57891
i0_LQ_lanhua_c3029/f1p0/777	Protein-coding	1	3	2246.22	336.18	7016.03	0	4777.71	3496.27	1460.8	8588.22	21793.9	1241.84	593.48	272.22	21793.9	1.42822
i2_LQ_lanhua_c23113/f1p817/2301	Uncertain	1	2	0.48	5.64	0.69	20858.2	0	0.41	0	0	0	0.03	0.46	0	20858.2	3.46271
i0_LQ_lanhua_c1509/f1p0/480	Protein-coding	1	2	1244.03	279.89	4651.28	0	5786.26	2841.39	2660.18	5404.43	21014.5	1563.24	400.91	220.62	21014.5	1.50774
i2_LQ_lanhua_c56404/f1p243/2070	Uncertain	1	2	108.37	18880.9	60.55	0	416.26	687.76	828.82	106.24	373.41	508.83	3745.96	2984.64	18880.9	2.22858
i0_LQ_lanhua_c967/f1p0/633	Protein-coding	1	3	203.13	82.41	5116.93	0	5671.09	3808.64	2419.09	6182.11	17605.4	2185.56	296.26	26.17	17605.4	1.37222
i3_LQ_lanhua_c32002/f1p0/3645	Uncertain	1	2	0.55	2.42	0.48	17125.4	1.39	0.5	0.24	0.4	0.17	0.92	0.88	0.13	17125.4	3.46232
i4_LQ_lanhua_c11462/f1p0/4510	Protein-coding	1	2	0.41	1.56	0.68	16808.1	0.2	0.53	0.1	0.41	0.36	0.06	1.41	12.2	16808.1	3.46008
i0_HQ_lanhua_c607/f2p0/696	Protein-coding	1	3	413.62	110.64	5101.52	0	4492.37	3104.3	1767.02	5396.69	14232.2	1399.82	441.02	36.51	14232.2	1.33742
i0_LQ_lanhua_c1802/f1p0/858	Uncertain	1	3	129.99	2407.01	1287.19	0	4968.42	2851.32	11532	437.96	36.96	9746.34	8260.89	3886.27	11532	1.06269
i0_HQ_lanhua_c118/f11p0/697	Protein-coding	1	3	75.05	3.75	322.12	0	2517.79	2908.54	12180.3	400.35	16.16	8727.45	2330.27	3533.11	12180.3	1.41486
i1_LQ_lanhua_c56769/f1p2/1006	Protein-coding	1	2	49.93	50.39	10.63	0	79.68	65.61	287.57	11.2	429.82	331.42	103.98	13446.4	13446.4	3.10519
i0_LQ_lanhua_c2115/f1p0/665	Protein-coding	1	4	2139.3	643.7	5780.82	0	5941.48	4101.83	2752.11	7778.75	12905.6	2397.59	1020.08	226.29	12905.6	0.995652
i1_LQ_lanhua_c13436/f1p4/1106	Protein-coding	1	3	28.06	7.06	2052.04	0	5310.34	3914.93	9450.4	481.66	30.35	9423.43	2273.15	6900.54	9450.4	1.09791
i0_LQ_lanhua_c2281/f1p0/544	Uncertain	1	2	12660	5087.48	744.95	0	2572.92	422.87	1022.07	680.32	2630.34	595.76	1022.89	416.86	12660	1.53048
i0_HQ_lanhua_c363/f4p0/406	lncRNA	1	3	352.07	6495.68	805.2	0	4353.88	1622.12	2673.35	989.46	211.66	2787.06	9636.34	9395.91	9636.34	1.06024
i2_LQ_lanhua_c56159/f1p339/1889	Uncertain	1	3	1504.74	2676.86	3267.01	0	842.52	3334.79	439.87	1892.95	970.35	349.2	3775.02	12718.4	12718.4	1.29173
i1_HQ_lanhua_c26236/f2p7/1293	Protein-coding	1	2	11439.8	49.64	1.1	0	2981.08	0.54	1.68	6.6	2375.59	0.41	7.24	33.35	11439.8	2.36135
i0_LQ_lanhua_c2546/f1p6/677	Protein-coding	1	4	2895.19	10451.4	2906.67	0	5324.45	2698.25	4847.82	3332.09	409.58	4076.13	10633.7	5037.78	10633.7	0.756007
i2_LQ_lanhua_c6145/f1p151/3014	Protein-coding	1	3	7.36	101.34	1448.51	0	6626.22	3633.2	7572.33	186.03	11.4	9262.02	2459.01	3251.71	9262.02	1.14432
i0_HQ_lanhua_c466/f3p0/691	Protein-coding	1	4	2584	552.97	5210.6	0	8060.84	3172.76	4223.31	6947.03	10199.3	3366.45	1045.27	381.98	10199.3	0.857332
i0_LQ_lanhua_c1564/f1p0/768	Protein-coding	1	2	0.17	3.26	169.65	0	1562.53	729.2	4983.21	20.53	0.41	3344.47	1085.7	10789.1	10789.1	1.70051
i2_LQ_lanhua_c81450/f1p49/2863	Protein-coding	1	2	40.12	56.46	132.89	0	162.94	182.73	176.59	50.42	13.37	123.15	329.98	11057.7	11057.7	3.07648
i0_LQ_lanhua_c2446/f1p1/554	Protein-coding	1	3	1269.74	520.04	1380.19	0	3426.13	3841.33	7595.44	515.26	156.38	7417.41	1438.63	7951.2	7951.2	1.03644
i1_LQ_lanhua_c51165/f1p5/1205	Protein-coding	1	3	29.28	158.81	1790.99	0	1133.17	3254.3	8153.46	316.63	22.17	8233.34	2584.92	4832.94	8233.34	1.19735
i2_LQ_lanhua_c25155/f1p29/2270	Protein-coding	1	3	2112.28	10397.2	3002.15	0	94.47	1967.08	523.11	3378.27	772.18	717.94	6107.85	3022.07	10397.2	1.12085
i2_LQ_lanhua_c42016/f1p231/2086	lncRNA	1	2	24.23	2679.59	0	0	0	0.61	0	0	0	0	3412.85	10041.2	10041.2	2.21547
i1_LQ_lanhua_c53252/f11p8/1106	Protein-coding	1	3	0	0.25	441.57	0	2995.43	2704.02	6073.26	99.39	0.99	8020.04	970.81	6312	8020.04	1.27634
i1_LQ_lanhua_c40933/f4p0/1138	Protein-coding	1	4	379.24	35.17	5890.63	0	8310.75	5315.88	3854.46	7172.13	1094.18	3554.47	2911.96	941.7	8310.75	0.879002
i2_LQ_lanhua_c7399/f1p30/2325	Protein-coding	1	2	187.18	7.61	296.65	0	349.57	262.46	292.05	80.35	83.86	290.37	378.57	10027.5	10027.5	2.77989
i1_LQ_lanhua_c27443/f1p0/1326	Protein-coding	1	4	530.74	7598.32	5537.09	0	5008.12	5555.8	6381.99	5126.47	961.67	6214.4	5576.11	59.13	7598.32	0.690507
i0_LQ_lanhua_c1956/f1p0/725	Uncertain	1	4	2309.97	1226.08	4753.07	0	6646.43	6529.62	7461.55	1939.41	1478.15	7584.84	5029.94	1924.81	7584.84	0.695506
i0_LQ_lanhua_c2543/f1p9/704	lncRNA	1	2	0.01	0	0.22	9392.91	0	0	0	0	0.53	0	0.15	0	9392.91	3.46374
i0_LQ_lanhua_c3173/f1p0/599	Protein-coding	1	3	12.07	67.71	717.49	0	3440.34	2668.5	6577.43	68.77	2.41	6521.13	2783.41	6152.11	6577.43	1.12053
i0_HQ_lanhua_c644/f2p0/741	Protein-coding	1	4	169.83	445.18	5734.51	0	5959.03	3113.85	2994.19	7211.13	6002.87	2273.8	699.96	332.17	7211.13	0.922671
i2_LQ_lanhua_c9782/f1p54/2515	Protein-coding	1	3	119.6	22.4	1261.63	0	3650.83	2199.96	6799.7	354.98	58.91	5959.44	6355.46	1955.84	6799.7	1.10508
i0_LQ_lanhua_c2668/f1p12/704	Uncertain	1	3	13.52	57.07	716.66	0	3791.28	2079.7	7250.79	150.95	19.23	6166.26	1108.56	4699.06	7250.79	1.21532
i0_LQ_lanhua_c249/f6p0/604	Uncertain	1	3	283.88	9296.71	163.5	0	1231.46	1093.19	2799.79	22.15	42.99	2175.34	2732.48	3057.2	9296.71	1.36781
i0_LQ_lanhua_c2416/f1p0/738	Uncertain	1	2	4.01	10.53	11.9	8907.68	1.42	10.73	0.54	10.61	5.42	2.02	4.38	3.33	8907.68	3.43678
i0_LQ_lanhua_c533/f2p0/686	Uncertain	1	5	9252.69	5730.46	6472.05	0	6857.42	8126.68	5317.14	8067.45	5887.19	4282.17	5922.99	2886.28	9252.69	0.43583
i1_LQ_lanhua_c27085/f1p4/1095	Protein-coding	1	3	5.01	23.92	897.74	0	2481.61	2135.41	5966.4	253.02	6.65	5647.52	1611.67	6320.15	6320.15	1.17765
i1_LQ_lanhua_c57064/f1p0/1045	Protein-coding	1	4	12.6	1.45	2508.14	0	3585.55	5395.76	6408.48	754.63	111.48	6154.15	2497.68	2440.76	6408.48	0.981248
i1_LQ_lanhua_c57162/f1p4/1042	Protein-coding	1	2	8550.16	273.97	1.25	0	507.17	2.64	11.54	3.95	1026.45	3.12	35.62	1.5	8550.16	2.80982
i0_HQ_lanhua_c371/f4p11/769	Protein-coding	1	2	2.67	2.4	732.29	0	604.6	2602.03	822.46	115.63	4.07	1106.67	959.02	8311.08	8311.08	1.83878
i1_HQ_lanhua_c2016/f4p4/1499	Protein-coding	1	4	64.6	837.87	2200.33	0	3665.43	4606.7	5032.66	371.05	80.12	6547.78	2368.99	2550.13	6547.78	0.936934
i1_LQ_lanhua_c28327/f13p0/1243	Uncertain	1	4	1076.15	511.34	3561.6	0	7103.58	2106.13	4093.5	4692.61	4759.53	3290.9	952.78	733.6	7103.58	0.798091
i0_LQ_lanhua_c1928/f1p4/852	Protein-coding	1	4	4084.5	812.18	6209.22	0	3759.04	3793.38	2066.52	6266.29	4501.19	2113.93	986.58	786.95	6266.29	0.722878
i1_LQ_lanhua_c56979/f1p0/1016	Protein-coding	1	3	2.44	0.38	881.15	0	3746.14	2522.11	4358.21	93.35	5.81	6403.93	1714.88	1136.91	6403.93	1.21553
i0_LQ_lanhua_c3020/f1p19/824	Protein-coding	1	3	308.57	7475.85	756	0	1983.63	769.59	2302.17	507.65	377.87	1255.48	2585.23	70.69	7475.85	1.34655
i1_LQ_lanhua_c52142/f1p15/1376	Uncertain	1	4	146.05	12.3	2804.7	0	5486.44	3024.02	4982.6	3391.48	487.27	4358.67	1118.45	404.99	5486.44	0.944468
i0_HQ_lanhua_c4188/f10p0/592	Protein-coding	1	4	5254.75	6170.72	603.5	0	1808.54	602.4	1288.51	723.9	576.57	1344.64	3132.34	3688.97	6170.72	0.958345
i0_LQ_lanhua_c899/f1p0/758	lncRNA	1	2	6.2	4.87	10.33	6961.87	2.01	13.26	1.43	15.7	10.54	2.31	5.19	1.81	6961.87	3.42455
i1_LQ_lanhua_c57298/f1p0/1052	Uncertain	1	4	1052.05	3737.64	5424.56	0	3849.08	4455.88	3691.09	6517.39	759.32	3626.71	2487.66	2013.59	6517.39	0.618448
i4_LQ_lanhua_c3190/f1p7/4214	lncRNA	1	2	0.54	0.53	0.39	6554.35	0.41	1.03	0.14	0.66	0.07	0.26	0.36	0.47	6554.35	3.4613
i4_LQ_lanhua_c10826/f1p2/4689	Uncertain	1	2	0.18	0.53	0.31	6421.22	0.14	0.4	0.25	0.23	0.04	0.3	0.16	0.1	6421.22	3.46255
i0_LQ_lanhua_c460/f3p0/735	Protein-coding	1	3	0.2	9.41	343.44	0	1777.6	1948.18	4573.42	39.35	1.7	4750.82	2872.27	2932.72	4750.82	1.13613
i2_LQ_lanhua_c62133/f1p1/2820	Protein-coding	1	2	71.62	4.79	7.76	0	20.65	7.25	1.73	7.94	6311.78	2.49	5.05	5.19	6311.78	3.38546
i1_LQ_lanhua_c44376/f7p0/1657	Protein-coding	1	3	3109.39	6543.37	1141.21	0	452.24	1049.36	273.08	1665.94	851.15	343.07	1587.61	449.05	6543.37	1.24444
i1_HQ_lanhua_c52886/f73p10/1344	Protein-coding	1	2	813.76	6514.94	195.72	0	447.81	168.24	180.39	303	303.77	78.13	915.87	753.86	6514.94	2.01953
i0_LQ_lanhua_c2919/f1p0/807	Uncertain	1	2	8.81	33.77	31	0	1959.72	134.59	5102.79	6.19	0	3890.28	65.09	2001.06	5102.79	1.60473
i0_LQ_lanhua_c4202/f7p0/701	Protein-coding	1	3	2048.86	6290.98	688.34	0	338.98	583.09	230.96	694.83	871.38	333.53	1838.37	957.31	6290.98	1.375
i2_LQ_lanhua_c12490/f1p41/2415	Uncertain	1	4	4008.25	5646.12	1855.04	0	3825.61	607.52	1250.96	3164.22	1428.81	1390.3	1819.7	564.11	5646.12	0.789722
i2_LQ_lanhua_c80271/f1p763/2660	Uncertain	1	4	1434.85	612.95	4733.92	0	2831.11	3075.18	1022.63	3900.09	4136.89	838.32	1249.61	670.85	4733.92	0.786165
i0_LQ_lanhua_c3267/f1p1/800	Protein-coding	1	2	21.46	5.97	5.63	0	14.74	10.9	3.4	8.48	5476.93	3.08	8.62	0.91	5476.93	3.40759
i1_LQ_lanhua_c39246/f1p4/1615	Uncertain	1	2	17.87	66.37	59.54	5444.6	31.31	16.03	15.91	34.43	19.68	20.23	45.34	43.71	5444.6	3.22357
i0_LQ_lanhua_c1387/f1p0/540	Uncertain	1	4	3778.43	3852.81	1860.19	0	3585.9	288.96	3686.44	511.01	338.37	2832.61	755.76	1751.08	3852.81	0.795858
i2_LQ_lanhua_c47736/f1p47/2124	Protein-coding	1	2	393.65	133.55	867.81	0	9.81	3113.73	2.63	446.93	183.68	0	516.1	4913.42	4913.42	1.74128
i0_LQ_lanhua_c2745/f1p0/857	Protein-coding	1	2	332	5626.23	424.11	0	480.63	401.94	971.25	474.2	120.02	851.27	1253.13	626.66	5626.23	1.56689
i0_LQ_lanhua_c501/f2p0/690	Uncertain	1	3	1250.93	5702.49	969.5	0	344.51	1368.6	284.56	1240.79	800.51	322.32	2039.66	995.69	5702.49	1.18028
i0_LQ_lanhua_c2170/f1p0/385	lncRNA	1	4	2789.96	437.27	1833.96	0	2905.5	3046.81	3954.5	1776.02	674.12	2063.09	4694.9	277.73	4694.9	0.737613
i1_LQ_lanhua_c19018/f1p5/1807	Uncertain	1	4	4.57	1.82	1435.84	0	1286.58	2162.14	3680.21	195.36	10.76	3531.76	3517.48	2330.46	3680.21	0.991916
i0_LQ_lanhua_c113/f2p0/760	Uncertain	1	3	675.36	3364.74	233.09	0	491.84	4799.12	341.42	14.96	1369.43	665.55	947.7	652.54	4799.12	1.29529
i1_LQ_lanhua_c56736/f1p0/1055	Protein-coding	1	4	2599.79	342.85	2170.04	0	3762.02	2236.01	4273.81	2861.43	1570.52	4014.12	2208.5	262.17	4273.81	0.660754
i1_LQ_lanhua_c56849/f1p0/1008	Uncertain	1	2	5054.11	37.61	94.4	0	614.81	319.29	247.46	477.56	1675.86	305.41	85.35	58.3	5054.11	1.91458
i2_LQ_lanhua_c61644/f1p41/2242	Uncertain	1	2	125.26	4787.74	29.71	0	236.78	566.65	169.97	194.07	39.14	176.88	1615.53	2179.78	4787.74	1.6858
i0_HQ_lanhua_c236/f3p0/519	Protein-coding	1	4	5522.7	1551.99	2185.88	0	1828.16	2188.69	916.41	2438.18	3668.96	1134.24	2787.11	1521.25	5522.7	0.6623
i0_HQ_lanhua_c442/f3p0/708	Protein-coding	1	3	1716.61	5138.57	787.44	0	306.33	1009.36	272.04	1068.85	1242.65	334.19	2549.07	1932.39	5138.57	1.03491
i1_LQ_lanhua_c11059/f1p0/1436	Protein-coding	1	3	118.86	0.05	80.28	0	1907.47	246.83	4034.78	52.98	64.53	2994.62	1567.05	2139.91	4034.78	1.26944
i0_LQ_lanhua_c3810/f1p0/230	lncRNA	1	4	4026.85	109.49	3463.42	0	2526.68	2515.99	1739.81	2630.47	3064.26	1840.27	177.45	512	4026.85	0.739771
i1_HQ_lanhua_c43758/f26p0/1747	Protein-coding	1	2	0	22.47	62.82	0	218.75	806.28	1232.9	6.21	0.15	1067.94	712.31	4756.49	4756.49	1.81695
i0_HQ_lanhua_c529/f2p0/571	Uncertain	1	2	2	4147.9	92.33	0	351.02	233.69	780.23	52.43	0	733.33	395.61	3012.28	4147.9	1.64129
i0_HQ_lanhua_c4196/f7p10/818	Protein-coding	1	3	7.65	48.23	447.66	0	1244.25	1414.45	3256.54	213.07	11.61	2702.66	1523.74	3444.16	3444.16	1.09645
i1_LQ_lanhua_c56959/f1p0/1048	Protein-coding	1	3	300.76	48.65	2252.79	0	1384.96	1642.32	1635.76	1281.85	212.21	1614.11	4532.76	11.65	4532.76	1.05031
i0_LQ_lanhua_c3959/f1p0/275	lncRNA	1	3	63.93	0	2121.59	0	630.22	1750.12	775.41	3614.3	3398.71	1881.89	1172.07	0	3614.3	1.00484
i0_LQ_lanhua_c910/f1p0/577	Uncertain	1	4	3669.95	643.69	2953.36	0	1050.21	2419.11	560.03	2773.47	3525.78	581.81	2006.11	931.01	3669.95	0.728521
i4_LQ_lanhua_c6768/f1p0/4368	Uncertain	1	2	0.02	0.52	0.1	4438.67	0.04	0.04	0.07	0.05	0.02	0.11	0.1	0.09	4438.67	3.46311
i0_LQ_lanhua_c2618/f1p0/526	lncRNA	1	2	43.35	1042.77	102.6	0	340.42	237.04	311.96	192.72	14.78	230.51	2783.17	3988.07	3988.07	1.64926
i0_HQ_lanhua_c598/f2p0/753	Protein-coding	1	2	99.87	4524.02	16.29	0	264.73	97.84	202.31	18.72	128.54	137.17	152.93	145.05	4524.02	2.64398
i2_LQ_lanhua_c76233/f1p722/2348	Protein-coding	1	3	21.42	2880.98	45.3	0	4.75	311.73	1539.08	34.12	0.51	692.92	2048.04	3477.89	3477.89	1.36313
i1_LQ_lanhua_c56939/f1p0/1062	Protein-coding	1	3	20.92	1.3	837.39	0	1525.73	2924.95	3126.18	317.12	21.82	2989.3	550.25	662.38	3126.18	1.15298
i3_LQ_lanhua_c35103/f1p0/3102	Uncertain	1	3	44.86	0.35	743.07	0	2223.9	2317.45	2951.52	189.95	26.36	3219.2	579.86	1479.25	3219.2	1.07306
i1_LQ_lanhua_c41626/f1p0/1287	Protein-coding	1	3	722.64	177.64	139.88	0	1402.07	848.29	2593.06	206.79	256.09	2320.1	1549.41	3935.17	3935.17	1.04398
i0_LQ_lanhua_c1715/f1p8/677	Protein-coding	1	2	0.44	46.74	353.71	0	534.1	1017.22	1060.8	57.05	3.74	1175.58	899.46	4393.96	4393.96	1.53941
i1_LQ_lanhua_c7223/f1p0/1539	Protein-coding	1	4	140.11	3311.99	263.69	0	1642.06	905.37	2937.09	207.51	39.51	2171.83	1765.71	2497.6	3311.99	0.91965
i2_LQ_lanhua_c3807/f1p1185/3128	Uncertain	1	2	15.05	1459.04	0.96	0	0.35	12.35	0	0.74	0.48	0	406.26	4087.14	4087.14	2.42045
i0_HQ_lanhua_c320/f5p0/661	Protein-coding	1	3	204.95	6.79	539.45	0	1334.75	1219.66	2081.34	75.88	3.66	2463.56	926.51	3651.73	3651.73	1.12642
i1_LQ_lanhua_c17564/f1p8/1857	Protein-coding	1	4	3340.69	4394.58	3017.73	0	1553.69	2068.79	1133.3	3092.19	2015.71	1297.02	2446.49	1743.79	4394.58	0.538703
i2_HQ_lanhua_c45757/f5p20/2926	Protein-coding	1	2	0	2.02	82.63	0	499.27	423.74	2055.72	6.57	0.32	2186.26	386.65	3525.81	3525.81	1.52914
i0_LQ_lanhua_c3269/f1p1/760	Protein-coding	1	3	17.97	88.21	86.09	0	957.38	399.12	2333.26	11.63	3.59	2625.08	714.13	3177.28	3177.28	1.34538
i0_LQ_lanhua_c2609/f1p4/739	Protein-coding	1	4	218.39	2336.09	441.31	0	856.9	631.23	1413.57	427.38	266.76	1298.23	2651.59	3730.54	3730.54	0.973424
i0_LQ_lanhua_c1816/f1p0/834	Protein-coding	1	4	853.96	149.3	2896.05	0	2537.3	1380.14	1041.05	3196.55	2287.63	931.63	332.68	126.31	3196.55	0.872235
i5_HQ_lanhua_c4846/f3p0/5800	Uncertain	1	2	13.47	17.15	11.92	3926.54	18.27	2.13	7.58	8.85	2.87	11.93	7.89	21.6	3926.54	3.34877
i1_LQ_lanhua_c12981/f1p3/1187	Protein-coding	1	4	1456.15	3350.76	844.2	0	1763.4	3065.69	1543.75	763.51	1117.55	1460.43	3430.76	2797.81	3430.76	0.619174
i0_LQ_lanhua_c3450/f1p33/601	Protein-coding	1	2	2362.69	364.82	163.27	0	571.86	318.01	79.13	143.34	3440.85	156.7	78.42	68.53	3440.85	1.6883
i0_LQ_lanhua_c2952/f1p20/714	Uncertain	1	3	1958.47	4176.78	675.05	0	532.98	881.49	462.12	762.71	725.06	523.43	1105.53	1206.66	4176.78	1.00136
i1_HQ_lanhua_c26305/f2p0/1141	Protein-coding	1	3	1.52	22.3	289.96	0	1109.93	951.37	2426.47	32.39	5.88	2861.78	650.89	2431.85	2861.78	1.20714
i0_HQ_lanhua_c273/f5p0/994	Protein-coding	1	3	42.78	326.3	398.68	0	429.64	1268.98	1679.89	138.66	16.23	1517.06	871.14	3716.04	3716.04	1.24161
i1_LQ_lanhua_c56743/f1p5/1073	Protein-coding	1	3	3.59	58.78	336.64	0	1169	951.25	2652.18	77.38	4.02	2540.6	922.48	2530.85	2652.18	1.14186
i0_HQ_lanhua_c70/f13p0/828	Protein-coding	1	4	2568.81	4052.78	1514.45	0	838.59	1280.94	629.94	1639.55	1537.29	704.08	1406.55	967.2	4052.78	0.732369
i2_LQ_lanhua_c83047/f1p31/2227	Uncertain	1	3	209.3	3218.22	805.44	0	464.69	979.99	1082.02	120.09	72.4	1170.56	2794.62	1404.18	3218.22	1.01366
i1_LQ_lanhua_c50419/f2p0/1189	Protein-coding	1	2	208.48	3800.07	252.64	0	364.68	344.2	353.89	272.53	129.02	349.3	956.9	834.35	3800.07	1.56612
i0_LQ_lanhua_c580/f2p0/658	Protein-coding	1	4	415.93	545.37	901.17	0	2699.6	1820.27	3086.33	372.57	815.73	2068.67	683.45	196.19	3086.33	0.904695
i1_LQ_lanhua_c44558/f4p28/1146	Protein-coding	1	2	9.27	2046	0.18	0	52.58	0.71	40.73	0	0.17	43.08	3057.58	27.95	3057.58	2.29614
i1_LQ_lanhua_c12933/f1p5/1169	Protein-coding	1	3	1225.23	3423.04	137.58	0	511.9	90.89	225.35	213.95	245.17	250.81	1880.03	601.11	3423.04	1.37287
i1_LQ_lanhua_c44133/f2p0/1772	Protein-coding	1	2	82.06	32.14	165.52	0	171.07	532.9	574.1	26.57	5.72	711.28	461.88	3620	3620	1.88904
i0_LQ_lanhua_c2061/f1p2/897	Uncertain	1	2	356.29	3654.39	197.54	0	234.69	168.34	127.56	149.85	218.26	156.78	735.84	403.04	3654.39	1.87448
i0_LQ_lanhua_c2308/f1p3/786	Protein-coding	1	4	1174.21	369.56	1844.76	0	3362.99	1064.17	1506.93	2384.84	844.92	957.59	274.87	117.75	3362.99	0.860492
i2_LQ_lanhua_c62007/f1p242/2227	Protein-coding	1	3	42.63	1968.77	35.82	0	1211.63	195.8	1082.59	127.36	0	1612.78	1046.74	3077.83	3077.83	1.13921
i0_HQ_lanhua_c618/f2p0/741	Protein-coding	1	4	2106.73	3601.62	2050.95	0	886.54	1096.76	820.89	1449.42	1822.7	846.14	2027.29	2733.72	3601.62	0.602991
i2_LQ_lanhua_c80338/f1p164/2822	Protein-coding	1	2	89.65	158.75	65.74	3507.42	220.21	71.62	266.27	73.43	98.89	195.19	167.23	310.25	3507.42	2.22972
i1_LQ_lanhua_c57182/f1p0/1059	Protein-coding	1	3	269.03	2.45	648.01	0	1103.47	1844.37	1915.8	130.9	12.8	3084.04	727.09	1036.77	3084.04	1.07453
i0_LQ_lanhua_c1970/f1p7/435	Uncertain	1	4	3476.97	960.01	1986.62	0	2307.63	1581.55	2418.93	1605.89	1923.96	1619.54	478.22	594.24	3476.97	0.609192
i1_HQ_lanhua_c6057/f2p33/1880	Protein-coding	1	3	579.63	3618.75	504.96	0	122.87	474.3	226.28	540.86	237.75	279.06	533.23	760.1	3618.75	1.45926
i0_LQ_lanhua_c3147/f1p15/608	Protein-coding	1	3	0	35.87	213.25	0	684.89	741.2	1998.04	37.51	3.48	1827.99	1009.98	2741.8	2741.8	1.21494
i1_LQ_lanhua_c57399/f1p0/1034	Protein-coding	1	4	1093.98	2369.78	1068.12	0	1202.24	891.39	2277.65	656.37	641.54	2607.97	2495.16	2758.48	2758.48	0.622953
i2_LQ_lanhua_c37761/f1p0/2914	Protein-coding	1	2	209.96	0.22	4.16	0	375.81	4.97	3.34	5.47	3274.93	3.07	2.07	0.38	3274.93	2.894
i1_HQ_lanhua_c4256/f2p0/1481	Uncertain	1	2	0.16	2.59	32.81	0	4.79	9.49	67.34	0.29	0	44.84	106.48	3264.31	3264.31	3.17867
i0_LQ_lanhua_c2651/f1p10/483	Uncertain	1	3	0	1885.35	12.22	0	254.07	217.59	633.5	10.15	5.49	494.27	2890.63	1378.08	2890.63	1.43476
i1_LQ_lanhua_c44596/f3p0/1977	Protein-coding	1	3	566.46	65.58	593.11	0	1417.36	1011.14	2745.85	584.23	652.65	2610.08	329.85	120.29	2745.85	1.03795
i2_LQ_lanhua_c62117/f1p25/2168	Protein-coding	1	4	110.79	1916.22	548.5	0	2552.4	1439.88	2255.16	823.5	102.04	1743.74	1414.26	270.68	2552.4	0.823341
i1_LQ_lanhua_c17012/f1p35/1796	Protein-coding	1	2	3163.14	2.18	55.19	0	1194.06	354.97	378.48	337.57	136.59	790.22	80.41	10.55	3163.14	1.66372
i2_LQ_lanhua_c82264/f1p11/2639	Protein-coding	1	3	516.7	90.17	891.94	0	1929.54	1071.62	2004.91	376.75	315.33	2630.87	256.56	108.93	2630.87	1.03751
i0_LQ_lanhua_c3067/f1p18/778	Protein-coding	1	3	0.73	1.43	281.21	0	973.21	901.93	1762.96	5.29	2.45	2154.06	519.11	2238.48	2238.48	1.18291
i0_LQ_lanhua_c3204/f1p0/815	Protein-coding	1	2	3096.89	294.34	84.27	0	431.26	148.75	200.48	74.22	1077.87	188.03	161.42	156.96	3096.89	1.75933
i1_LQ_lanhua_c49195/f1p16/1782	Protein-coding	1	4	1828.55	667.87	672.29	0	1982.15	862.19	2613.19	861.62	1077.58	2617.74	1059.31	335.65	2617.74	0.703012
i1_LQ_lanhua_c27881/f1p2/1210	Protein-coding	1	3	153.37	1.88	595.42	0	739.89	902.54	1305.33	439.41	77.87	2939	11.42	2.57	2939	1.4274
i0_LQ_lanhua_c2082/f1p0/790	Protein-coding	1	3	73.49	104.23	737.3	0	1757.54	524.07	2285.74	1251.52	182.46	2180.11	669.66	2.74	2285.74	1.04734
i1_LQ_lanhua_c21818/f1p8/1791	Uncertain	1	2	26.48	0	2.37	0	9.71	2.46	1.25	2.72	2955.55	1.51	0.96	0	2955.55	3.40451
i0_LQ_lanhua_c495/f2p0/397	lncRNA	1	2	35.36	419.74	101.8	0	51.99	237.53	19.62	90.02	39.16	25.09	2331.64	2109.87	2331.64	1.83339
i2_LQ_lanhua_c83649/f1p2/2156	Uncertain	1	2	244.18	2945.58	7.13	0	386.86	682.94	27.58	174.65	177.18	82.37	0.45	0.92	2945.58	2.10292
i0_LQ_lanhua_c622/f2p0/647	Protein-coding	1	3	5.31	57.11	205.28	0	828.33	862.35	1654.36	35.62	6.84	1835.77	663.46	2298.98	2298.98	1.16068
i2_LQ_lanhua_c93786/f1p156/2508	Protein-coding	1	4	545.85	1034.27	83.65	0	956.6	704.48	2342.29	64.12	53.96	2082.22	1230.27	1702.76	2342.29	0.905557
i1_LQ_lanhua_c13589/f1p0/1145	Protein-coding	1	3	0.65	4.14	616.38	0	702.3	1830.57	1405.21	120.32	2.88	1568.6	873.56	2272.96	2272.96	1.03621
i1_LQ_lanhua_c56916/f1p0/1050	Protein-coding	1	2	1.61	0.1	5.05	0	2625.09	1268.29	4.64	7.65	0.47	8.47	0.44	0.27	2625.09	2.47842
i0_LQ_lanhua_c2084/f1p0/687	Protein-coding	1	2	31.41	7.03	12.44	0	1227.95	77.95	2317.31	16.07	113.91	1676.47	1.33	3.34	2317.31	1.77013
i2_LQ_lanhua_c27663/f1p393/2097	Protein-coding	1	3	344.01	2791.9	268.25	0	52.87	211.74	361.48	215.57	103.76	399.34	1484.12	243.66	2791.9	1.49339
i2_LQ_lanhua_c31553/f1p24/2822	lncRNA	1	2	0	0.17	1.03	2782.04	0	1.62	0	1.17	0.04	0	0.52	0.29	2782.04	3.45754
i0_LQ_lanhua_c3137/f1p0/998	Protein-coding	1	3	0	0	53.33	0	1039.63	355.21	2010.57	11.07	0.36	2117.43	105.54	907.39	2117.43	1.44404
i2_LQ_lanhua_c88616/f1p378/2185	Uncertain	1	4	1690.59	1069.07	1261.29	0	81.05	402.53	1919.72	709.49	714.44	2281.86	1815.5	87.76	2281.86	0.790015
i0_LQ_lanhua_c268/f1p0/646	Uncertain	1	2	459.85	42.06	3.74	0	30.24	212.51	31.71	2.49	2788.95	11.92	277.04	711.47	2788.95	2.07571
i1_HQ_lanhua_c26319/f2p1/1150	Protein-coding	1	2	2770	33.83	11.77	0	412.5	32.35	87.14	56.12	678.99	67.35	19.71	52.26	2770	2.24116
i3_LQ_lanhua_c8089/f1p0/3254	Protein-coding	1	2	32.51	57.76	191.74	0	55.1	349.34	120.12	32.74	6.14	122.62	837.36	2763.27	2763.27	2.06425
i0_HQ_lanhua_c296/f5p0/962	Protein-coding	1	3	6.52	30.69	325.58	0	1080.21	641.7	2112.13	82.6	7.43	2089.89	506.49	1104.99	2112.13	1.17074
i0_LQ_lanhua_c2916/f1p13/598	Protein-coding	1	4	2374	2684.44	1741.97	0	1016.94	1250	618.74	1713.38	1619.75	541.7	1087.82	782.23	2684.44	0.605152
i4_LQ_lanhua_c9949/f1p0/4699	Uncertain	1	2	0.49	0.44	1.05	2650.73	0.49	1.38	0.54	0.84	0.55	0.28	0.32	0.21	2650.73	3.45473
i0_LQ_lanhua_c2242/f1p2/491	Uncertain	1	3	2.29	1.36	126.98	0	358.91	511.12	2119.46	44.3	0.65	1438.03	275.34	1741.28	2119.46	1.38535
i0_LQ_lanhua_c2997/f1p0/885	Uncertain	1	4	809.13	897.36	1984.78	0	2163	2355.37	1939.92	1587.7	576.59	1652.48	1149.14	384.32	2355.37	0.591498
i0_LQ_lanhua_c862/f1p22/697	Protein-coding	1	2	0.64	0.17	28.79	0	44.1	11.17	267.78	15.46	16.68	507.09	272.96	2676.45	2676.45	2.37176
i0_LQ_lanhua_c1885/f1p0/589	Uncertain	1	2	12.14	0.74	1.87	0	2540.48	3.68	817.06	1.61	4.11	1.39	0	0.34	2540.48	2.6558
i1_LQ_lanhua_c21151/f1p17/2041	Protein-coding	1	2	2678.28	370.45	102.52	0	378.09	135.59	90.11	143.86	812.06	92.61	270.99	124.45	2678.28	1.70688
i1_LQ_lanhua_c56795/f1p0/1036	Protein-coding	1	4	198.64	0	1173.88	0	1857.54	1132.13	1012.96	2107.02	194.26	817.92	398.68	1.65	2107.02	0.987047
i0_HQ_lanhua_c429/f2p0/564	lncRNA	1	4	2549.76	197.01	573.88	0	490.11	529.26	1794.9	744.08	607.3	587.06	718.85	124.78	2549.76	0.975911
i1_LQ_lanhua_c56892/f1p0/1012	Protein-coding	1	2	2.29	0	18.66	0	16.03	10.78	117.52	0	0	89.19	92.65	2502.41	2502.41	3.00915
i1_LQ_lanhua_c7559/f3p0/2000	Protein-coding	1	3	1.23	0.53	523.91	0	696.23	947.35	2101.31	180.49	11.37	1668.39	187.11	29.16	2101.31	1.34502
i0_LQ_lanhua_c949/f1p0/727	Uncertain	1	4	587.44	335.75	1633.94	0	1527.1	948.73	976.73	2297.75	1758.49	895.77	303.5	300.36	2297.75	0.735235
i2_LQ_lanhua_c47969/f1p2/2249	Uncertain	1	3	370.6	2634.18	641.39	0	411.39	497.44	128.12	843.85	157.16	363.33	322.57	187.87	2634.18	1.27554
i2_LQ_lanhua_c71068/f1p10/2081	Uncertain	1	4	307.93	67.95	1166.78	0	1799.04	722.38	710.51	1713.28	1739	589.08	128.04	56.43	1799.04	0.925415
i1_HQ_lanhua_c23157/f2p0/1649	Protein-coding	1	2	2245.63	31.67	27.04	0	171.89	29.71	9.78	30.97	1192.95	15.02	43.65	15.19	2245.63	2.1821
i0_LQ_lanhua_c3429/f1p50/567	Uncertain	1	4	2781.07	783.68	1204.33	0	1600.94	1156.39	1396.68	933.32	2021.78	1280.57	922.06	815.11	2781.07	0.557721
i0_LQ_lanhua_c1574/f1p0/846	Protein-coding	1	2	1.13	0.13	28.95	0	903.41	856.87	2146.2	0.41	8.24	1206.22	205.14	33.29	2146.2	1.53582
i0_HQ_lanhua_c381/f4p0/852	Protein-coding	1	5	2674.81	1782.59	1295.68	0	2598.84	1825.48	1884.33	1794.55	1526.08	1809.79	2291.7	1660.7	2674.81	0.391133
i2_LQ_lanhua_c38479/f1p34/2439	Protein-coding	1	2	97.31	17.78	1856.44	0	112.11	1253.86	28.2	1608.2	246.71	79.42	97.38	63.23	1856.44	1.51437
i1_LQ_lanhua_c51582/f1p4/1123	Protein-coding	1	3	132.09	190	614	0	1000.83	850.87	2032.24	562.47	37.06	1951.02	387.05	326.48	2032.24	1.02263
i4_LQ_lanhua_c5716/f1p12/4291	Protein-coding	1	4	664.44	2651.96	618.29	0	291.94	511.2	218.39	587.11	540.47	261.71	880.61	1150.9	2651.96	0.985704
i0_LQ_lanhua_c3038/f1p8/498	Uncertain	1	3	2116.65	227.68	518.73	0	521.62	571.17	433.39	410.51	2018.61	381.06	217.31	387.61	2116.65	1.04672
i2_LQ_lanhua_c32776/f1p78/2769	Uncertain	1	2	22.51	4.91	25.64	2359.81	8.14	9.17	5.32	23.99	14.77	6.73	1.49	10.51	2359.81	3.26245
i0_HQ_lanhua_c300/f4p0/601	Protein-coding	1	4	2765.11	881.54	1129.81	0	1029.73	1075.91	1415.57	1137.73	1391.76	1147.42	865.95	2070.62	2765.11	0.541378
i0_LQ_lanhua_c1098/f1p0/832	Uncertain	1	2	13.53	0.71	88.78	0	601.24	282.22	2285.75	111.19	6.85	973.4	18.55	533.12	2285.75	1.63023
i0_LQ_lanhua_c2382/f1p37/703	Protein-coding	1	3	63.07	44.89	524.44	0	783.99	1583.63	1230.03	110.08	35.54	1888.93	485.62	1157.66	1888.93	1.00894
i1_LQ_lanhua_c14047/f1p7/1094	Uncertain	1	3	3.14	42.12	412.27	0	959.86	916.93	1535.63	43.22	1.13	1456.78	662.01	1746.04	1746.04	1.02536
i0_LQ_lanhua_c3988/f1p0/236	lncRNA	1	4	1716.95	146.99	741.75	0	1434.43	629.83	1369.56	1193.02	1688.93	1319.53	129.17	39.77	1716.95	0.765777
i2_LQ_lanhua_c24561/f1p6/2426	Protein-coding	1	3	876.64	24.32	1914.79	0	1289.35	9.83	816.81	1210.86	1.87	825.75	28.49	1.79	1914.79	1.13589
i0_LQ_lanhua_c3028/f1p59/672	Protein-coding	1	3	38.18	1.27	605.19	0	737.92	1860.06	1014.84	63.55	6.89	1287.98	675.22	1481.68	1860.06	1.00717
i1_LQ_lanhua_c48021/f1p3/1596	Protein-coding	1	4	1194.62	1566.57	1547.82	0	846.68	2096.88	1358.18	993.07	390.19	1607.95	1719.05	328.99	2096.88	0.562029
i2_LQ_lanhua_c93664/f1p14/2476	Protein-coding	1	3	0	429.1	903.76	0	1862.97	553.67	1314.72	107.08	0	1284.32	250.68	0.19	1862.97	1.1422
i1_HQ_lanhua_c40847/f6p0/1239	Protein-coding	1	4	149.19	1980.9	1148.44	0	1055.72	737.92	1058.98	1327.6	105.53	1430.36	778.86	125.51	1980.9	0.759841
i0_LQ_lanhua_c3036/f1p5/923	Protein-coding	1	4	689.67	2170.67	262.23	0	818.16	518.13	1246.8	236.64	345.04	1105.59	1451.03	421.1	2170.67	0.80746
i0_LQ_lanhua_c2536/f1p14/456	Protein-coding	1	4	2301.85	404.64	970.27	0	960.05	804.51	804.79	811.98	1741.71	696.49	689.16	263.78	2301.85	0.713319
i1_LQ_lanhua_c56728/f1p0/1068	Protein-coding	1	3	15.77	177.8	296.23	0	729.78	533.13	1214.66	58.18	2.92	1471.09	619.64	1791.23	1791.23	1.07202
i2_LQ_lanhua_c53125/f1p37/2951	Protein-coding	1	4	42.79	604.29	1081.96	0	268.93	1378.12	392.97	1802.68	33.94	492.64	1228.71	71.99	1802.68	0.991347
i0_LQ_lanhua_c2236/f1p14/383	Uncertain	1	4	558.24	219.98	1139.9	0	611.02	1089.31	292.21	1964.36	1380.35	372.22	108.85	178.04	1964.36	0.917842
i0_LQ_lanhua_c1704/f1p0/747	Uncertain	1	2	0.19	2087.84	0.5	0	7.47	2.46	2.89	1.14	0.15	2.51	3.36	0	2087.84	3.42708
i0_LQ_lanhua_c4333/f1p199/774	Protein-coding	1	4	2268.95	256.29	126.62	0	871.33	716.57	629.26	452.84	1199.03	410.45	865.4	467.72	2268.95	0.874014
i0_HQ_lanhua_c355/f3p0/560	Uncertain	1	4	799.33	1964.04	489.52	0	1596.27	1036.92	1024.67	484.33	298.1	1397.64	812.14	1666.51	1964.04	0.622997
i0_LQ_lanhua_c1165/f1p0/879	Protein-coding	1	4	1597.93	2006.62	608.13	0	253.66	518.72	149.69	753.55	746.31	148.65	984.12	538.15	2006.62	0.867119
i0_LQ_lanhua_c4118/f1p0/323	lncRNA	1	4	2404.08	340.38	1114.08	0	640.19	999.07	822.65	1017.56	1103.11	489.81	478.24	650.86	2404.08	0.713188
i1_HQ_lanhua_c52507/f3p6/1517	Protein-coding	1	3	784.5	1912.56	130.68	0	278.87	225.31	611.58	176.47	166.72	496.71	394.38	1563.55	1912.56	1.06151
i0_LQ_lanhua_c1583/f1p9/578	Protein-coding	1	2	4.91	0	2.14	0	1459.87	5.78	1474.47	0	0.28	868.82	0.85	34.45	1474.47	1.83727
i1_LQ_lanhua_c7074/f1p0/1937	Protein-coding	1	4	0.31	0.38	911.33	0	729.71	1503.52	1182.1	153.22	0.88	1421.46	999.65	790.71	1503.52	0.911613
i1_LQ_lanhua_c13381/f1p42/1223	Uncertain	1	2	1932.45	31.9	26.32	0	592.09	79.4	132.27	119.85	1016.24	114.52	24.88	73.32	1932.45	1.69019
i2_LQ_lanhua_c41000/f1p2/1819	Protein-coding	1	2	1960.33	21.31	43.08	0	701.53	70.82	162.27	23.65	813.88	99.93	62.05	92.04	1960.33	1.71491
i5_LQ_lanhua_c2276/f1p7/6235	Uncertain	1	2	0.24	0.53	1	1995.06	0.74	1.46	0.74	0.91	0.47	0.78	0.83	0.84	1995.06	3.44799
i0_HQ_lanhua_c382/f4p0/794	Protein-coding	1	3	391.75	7.96	342.12	0	846.78	822.76	1557.52	160.04	77.45	1571.33	135.56	128.95	1571.33	1.13359
i0_LQ_lanhua_c719/f1p0/910	Protein-coding	1	4	1555.31	325.29	1543.33	0	778.18	1530.85	463.61	1568.97	964.63	708.58	508.88	284.55	1568.97	0.669056
i1_HQ_lanhua_c11919/f4p0/1457	Protein-coding	1	2	1913.85	18.74	16.74	0	263.89	24.75	31.65	14.38	877.15	36.9	51.65	120.07	1913.85	2.03054
i3_LQ_lanhua_c6519/f1p75/3182	Uncertain	1	2	0	0.61	0.19	1963.57	0.14	0.7	1.57	0.08	0	2.32	0.55	0.61	1963.57	3.45112
i2_LQ_lanhua_c65256/f1p26/2383	Protein-coding	1	2	248.45	2086.11	173.91	0	237.79	174.16	142.37	309.97	113.9	121.91	633.08	223.98	2086.11	1.50797
i1_LQ_lanhua_c26315/f2p22/1193	Protein-coding	1	4	1428.99	90.48	737.92	0	1387.98	997.74	1320.9	1056.22	195.81	983.36	253.87	26.77	1428.99	0.793068
i5_LQ_lanhua_c1470/f1p0/5440	Uncertain	1	2	0	0.28	0.63	1933.63	0.24	1	0.11	0.42	0	0	8.85	0	1933.63	3.44174
i4_LQ_lanhua_c1934/f1p6/4503	lncRNA	1	2	11.18	43.63	83.58	0	72.54	106.79	88.23	33.74	24.76	100.27	141.74	1982.66	1982.66	2.47862
i2_LQ_lanhua_c3543/f1p31/2294	Uncertain	1	3	1.61	22.09	233.33	0	732.26	569.77	1445.43	54.79	2.96	1417.91	208	995.24	1445.43	1.16703
i1_HQ_lanhua_c14559/f3p5/1480	Protein-coding	1	5	1289.43	2154.85	1443.15	0	1047.53	1522.69	888.47	1737.39	790.93	1152.5	1567.97	911.11	2154.85	0.454442
i2_LQ_lanhua_c50243/f1p100/2787	Protein-coding	1	2	2001.55	282.8	71.33	0	130.13	225.77	57.86	260.48	696.05	53.35	354.17	244.31	2001.55	1.50267
i1_LQ_lanhua_c14100/f1p0/1145	Uncertain	1	3	0.97	4.25	75.07	0	524.44	158.98	1165.58	8.66	0.3	1046.17	256.46	1523.3	1523.3	1.36992
i0_LQ_lanhua_c2331/f1p7/733	Protein-coding	1	3	1802.04	55.81	294.75	0	378.27	431.02	321.64	233.72	1276.2	286	492.99	45.14	1802.04	1.14313
i0_LQ_lanhua_c3218/f1p0/811	Protein-coding	1	3	1710.41	199.29	463.24	0	259.24	536.3	293.7	481.02	1504.43	208.34	244.57	238.43	1710.41	1.04355
i0_LQ_lanhua_c1842/f1p0/770	Uncertain	1	4	218.93	602.12	435.11	0	1070.88	453.32	1608.35	456.62	289.75	1469.18	1160.91	168.56	1608.35	0.805614
i1_HQ_lanhua_c6536/f4p0/1597	Protein-coding	1	4	1761.12	1937.51	1189.65	0	959.39	884.62	739.44	1041.12	919.82	786.77	1273.63	362.57	1937.51	0.538203
i2_LQ_lanhua_c79835/f1p42/2847	Uncertain	1	3	313.72	2012.07	330.63	0	110.56	259.45	126.07	362.94	137.49	163.12	362.27	205.35	2012.07	1.45341
i1_LQ_lanhua_c13549/f1p0/1123	Protein-coding	1	2	271.77	323.85	16.27	0	159.27	22.51	88.84	10.66	93.11	76.34	1896.19	47.33	1896.19	2.10956
i2_LQ_lanhua_c31551/f1p6/2327	Protein-coding	1	4	543.74	254.91	1339.59	0	1213.86	925.65	463.08	1665.26	922.08	481.09	202.72	147.53	1665.26	0.776863
i2_LQ_lanhua_c48205/f1p1/2089	Protein-coding	1	4	632.9	598.91	258.72	0	482.15	699.34	1261.42	771.21	399.05	550.47	2034.9	372.8	2034.9	0.78502
i1_LQ_lanhua_c37515/f1p0/1532	Protein-coding	1	3	9.93	0.05	9.82	0	691.69	45.51	1463.31	7.66	8.99	1108.57	677.25	843.58	1463.31	1.29802
i0_LQ_lanhua_c1935/f1p5/507	lncRNA	1	3	1471.24	456.39	3.35	0	176.93	1.29	1349.32	0.69	1.55	155.83	158.75	397.89	1471.24	1.49698
i1_HQ_lanhua_c52735/f56p27/1641	Protein-coding	1	4	808.73	2101.51	699.23	0	485.77	895.23	538.85	958.19	302.3	689.34	1196.19	708.6	2101.51	0.66409
i0_LQ_lanhua_c3368/f1p3/454	Protein-coding	1	2	0.19	0	0.91	0	190.31	44.73	1577.23	0	190.91	1130.07	45.82	118.14	1577.23	1.88374
i0_LQ_lanhua_c1370/f1p0/493	Uncertain	1	2	1785.14	0	0	0	11.6	0	0	8.33	11.9	0	0.44	0	1785.14	3.39715
i0_LQ_lanhua_c4109/f1p14/292	Protein-coding	1	2	1783.12	78.87	0	0	37.93	5.11	1.6	2.18	140.55	1.35	9.44	0	1783.12	2.96664
i1_LQ_lanhua_c41315/f2p1/1380	Protein-coding	1	3	84.32	8.46	192.14	0	552.12	398.23	1319.08	352.77	42.94	1500.64	277.14	2.28	1500.64	1.28861
i0_LQ_lanhua_c3491/f1p5/821	Protein-coding	1	4	973.49	1042.68	1020.75	0	487.41	815.86	307.57	1330.85	1443.29	408.19	1599.8	318.23	1599.8	0.625193
i7_LQ_lanhua_c43/f1p0/7151	lncRNA	1	2	0.03	5.82	2.29	1759.05	5.68	1.3	5.48	1.16	0	9.08	6.53	26.32	1759.05	3.33238
i2_LQ_lanhua_c31804/f1p13/2437	Protein-coding	1	4	480.47	164.32	848.74	0	750.19	567.29	457.44	1003.47	1900.54	352.7	261.7	307.43	1900.54	0.851022
i1_LQ_lanhua_c56884/f1p0/1056	Protein-coding	1	4	2077.78	1255.78	998.62	0	1195.95	834.67	841.06	929.67	1496.09	743.25	1031.09	628.56	2077.78	0.500806
i1_LQ_lanhua_c25564/f1p2/1419	Uncertain	1	2	1003.48	499.89	195.54	0	0	497.35	0	8.77	4.34	0	157.57	1572.08	1572.08	1.52206
i0_HQ_lanhua_c572/f2p0/657	Protein-coding	1	4	1256.87	1537.96	1105.53	0	640.36	958.44	462.09	1412.89	1518.42	469.48	1010.27	490.73	1537.96	0.543153
i0_LQ_lanhua_c1638/f1p2/753	Uncertain	1	2	111.52	0.47	226.45	0	458.38	128.29	527.91	108.16	13.42	1716.95	0	0.22	1716.95	1.78109
i0_LQ_lanhua_c1706/f1p11/394	lncRNA	1	3	27.07	10.24	912.21	0	59.49	653.62	14.77	1299.26	1005.24	15.47	8.86	2.74	1299.26	1.46182
i1_LQ_lanhua_c48877/f1p0/1785	Protein-coding	1	3	328.98	1494.12	145.41	0	266.39	241.11	1229.62	117.12	43.46	941.31	500.02	491.26	1494.12	1.00486
i2_LQ_lanhua_c61598/f1p6/2199	Protein-coding	1	4	33.97	17.99	981.95	0	772.48	903.49	1201.62	1039.33	52.85	1006.99	302.46	154.16	1201.62	0.893268
i3_LQ_lanhua_c19277/f1p2/3824	Protein-coding	1	2	12.55	42.2	46.33	1693.49	4.14	69.21	13.31	28.69	2.12	43.56	102.85	11.49	1693.49	2.78212
i3_LQ_lanhua_c14454/f1p0/3051	Protein-coding	1	2	1.19	1713.13	137.78	0	31.2	109.79	101.3	218.42	1.81	66.98	142.32	1.19	1713.13	2.27378
i1_LQ_lanhua_c43410/f1p0/1261	Protein-coding	1	4	710.6	1844.34	1090.11	0	853.69	1022.38	576.21	1157.45	445.19	597.85	1173.32	444.89	1844.34	0.57425
i3_LQ_lanhua_c31960/f1p11/3684	Uncertain	1	2	0.7	0.04	0.11	1606.1	0.2	0.26	0.13	0.11	0.02	0.54	0.05	0.02	1606.1	3.45898
i2_LQ_lanhua_c6034/f1p26/2227	Protein-coding	1	3	48.21	2.21	1067.09	0	18.88	219.16	1020.23	542.48	102.45	1087.59	0.61	0.14	1087.59	1.33854
i1_HQ_lanhua_c50214/f3p2/1303	Protein-coding	1	3	48.08	23.68	1040.8	0	295.51	856.14	93.47	1308.35	82.93	127.53	209.8	1.63	1308.35	1.34274
i0_LQ_lanhua_c3577/f1p0/694	Protein-coding	1	5	1515.7	1888.78	711.42	0	958.16	801.07	853.01	803.36	780.17	723.61	942.02	1035.87	1888.78	0.497041
i2_LQ_lanhua_c93295/f1p43/2689	Protein-coding	1	3	173.71	70.98	1353.27	0	152.99	591.28	46.31	1156.75	302.66	124.7	81.45	96.8	1353.27	1.31244
i1_LQ_lanhua_c56714/f1p1/1042	Protein-coding	1	3	16.96	51.85	1036.4	0	616.72	391.03	528	1399.99	26.07	378.73	137.02	1.02	1399.99	1.18691
i0_LQ_lanhua_c3222/f1p8/609	Uncertain	1	2	0	1582.16	1.18	0	0.47	1.65	4.26	0	154.62	2.07	54.92	5.2	1582.16	3.00971
i1_LQ_lanhua_c13195/f1p0/1176	Protein-coding	1	4	322.47	347.46	1333.18	0	503.84	1114.02	357.33	929.87	1486.7	458.6	502.18	786.8	1486.7	0.667449
i1_LQ_lanhua_c56984/f1p0/1035	Protein-coding	1	3	1.28	3	107.5	0	537.13	441.33	1060.86	14.15	0.71	1029.45	455.67	1106.07	1106.07	1.1346
i2_LQ_lanhua_c80525/f1p384/2667	Protein-coding	1	3	496.2	1726.83	309.81	0	79.65	159.83	327.71	208.56	195.16	446.29	528.39	558.96	1726.83	1.07047
i0_HQ_lanhua_c504/f2p0/389	Uncertain	1	4	993.15	321.78	1094.87	0	1549.03	967.01	1298.74	859.32	614.12	1113.53	472.08	457.48	1549.03	0.54969
i0_LQ_lanhua_c1495/f1p5/711	Uncertain	1	2	214.74	71.31	41.02	0	321.52	89.82	138.46	31.04	118.07	145.91	1617.26	27.9	1617.26	1.89404
i0_HQ_lanhua_c4221/f4p0/735	Protein-coding	1	3	74.21	53.02	155.26	0	431.51	374.05	1136.83	37.65	15.55	1073.97	260.87	1039.54	1136.83	1.14055
i0_HQ_lanhua_c499/f2p0/782	Protein-coding	1	4	1427.12	754.97	1211.71	0	618.38	1054.11	395.21	1538	986.2	488.43	862.88	878.37	1538	0.515842
i1_HQ_lanhua_c11930/f8p0/1564	Protein-coding	1	4	596.52	1792.38	834.33	0	495.81	659.77	341.75	925.4	473.93	379.39	735.03	456.62	1792.38	0.682865
i0_LQ_lanhua_c509/f2p0/680	Protein-coding	1	4	776.63	1670.37	485.4	0	177.04	428.99	150.06	432.95	686.01	155.85	401.14	484.15	1670.37	0.895195
i2_HQ_lanhua_c4719/f2p98/2626	Protein-coding	1	4	187.11	740.87	1002.32	0	485.98	798.87	143.56	931.22	684.03	276.21	624.33	1548.41	1548.41	0.70477
i1_HQ_lanhua_c41095/f3p57/1151	Protein-coding	1	4	14.82	308.12	355.38	0	496.17	1064.57	933.62	238.02	34.3	1071.33	940.53	1.2	1071.33	0.956099
i0_LQ_lanhua_c2963/f1p9/489	Uncertain	1	4	579.67	297.24	73.89	0	532.23	176.41	564.24	153.58	71.71	770.29	1497.93	829.34	1497.93	0.934577
i0_LQ_lanhua_c4715/f1p19/212	lncRNA	1	4	964.48	356.51	628.6	0	922.16	1087.19	933.42	662.21	362.72	1151.39	0	32.26	1151.39	0.729708
i0_LQ_lanhua_c2613/f1p6/479	Uncertain	1	3	1366.52	628.97	7.4	0	28.74	33.03	119.13	1.55	563.25	69.45	537.44	717.49	1366.52	1.26331
i0_LQ_lanhua_c1294/f1p5/964	Protein-coding	1	3	723.44	1637.42	241.83	0	200.21	296.26	148.69	275.49	342.43	150.28	473.9	369.28	1637.42	1.05878
i1_LQ_lanhua_c7771/f1p0/2014	Protein-coding	1	2	1503.3	4.64	13.05	0	439.83	80.35	116.13	115.18	62.53	150.07	43.85	6.55	1503.3	2.00768
i1_HQ_lanhua_c2845/f6p6/1613	Protein-coding	1	3	30.45	191.72	85.04	0	393.09	716.15	1127.18	95.25	56.06	1202.77	178.58	239.34	1202.77	1.17936
i4_LQ_lanhua_c6132/f1p1/4194	Protein-coding	1	3	380.43	0.93	69	0	1412.39	345.27	775.41	200.76	298.1	22.3	0.99	0	1412.39	1.44877
i0_LQ_lanhua_c2796/f1p0/941	Uncertain	1	2	4.07	307.43	73.75	0	88.19	230.56	117.4	33.05	2.18	159.02	299.85	1533.57	1533.57	1.7808
i0_LQ_lanhua_c2140/f1p4/891	Protein-coding	1	2	1505.22	130.08	70.06	0	491.2	85.6	178	54.86	466.69	101.71	31.57	53.88	1505.22	1.60095
i2_LQ_lanhua_c65746/f1p47/2510	Protein-coding	1	2	26.02	15.02	81.1	0	16.85	121.71	5.92	64.67	30.14	31.69	122.97	1497.92	1497.92	2.50838
i0_LQ_lanhua_c2823/f1p2/729	Uncertain	1	3	273.98	1532.16	208.43	0	265.82	165.13	431.27	165.11	112.72	383.82	599.08	852.06	1532.16	1.01194
i1_LQ_lanhua_c41894/f1p0/1228	Protein-coding	1	3	2	0	60.03	0	368.46	330.52	1249.05	62.06	3.72	1020.5	377.08	99.45	1249.05	1.41133
i1_LQ_lanhua_c56807/f1p0/1078	Protein-coding	1	2	0	29.02	6.42	0	31.53	78.7	51.21	1.26	0.02	46.71	1400.82	588.05	1400.82	2.23573
i2_LQ_lanhua_c52979/f1p32/2499	Protein-coding	1	2	138.94	1495.1	42.68	0	186.71	255.92	78	32.18	37.56	79.91	23.37	0.65	1495.1	2.10552
i0_LQ_lanhua_c2227/f1p1/771	Protein-coding	1	4	1408.23	537.16	1144.11	0	611.03	682.29	349.76	1230.83	894.76	470.27	503.07	331.84	1408.23	0.609062
i0_LQ_lanhua_c1135/f1p0/846	Protein-coding	1	4	1149.6	433.56	665.49	0	1388.26	696.07	907.94	802.07	397.36	885.97	181.92	222.64	1388.26	0.641165
i0_LQ_lanhua_c505/f2p0/703	Protein-coding	1	4	555.64	512.96	69.73	0	466.22	167.52	838.32	95.95	129.78	627.61	839.92	1376.48	1376.48	0.867881
i1_LQ_lanhua_c25471/f1p1/1740	Uncertain	1	4	395.45	151.45	997.69	0	632.48	1017.53	435.37	1208.62	1013.33	562.11	451.04	22.18	1208.62	0.715366
i0_LQ_lanhua_c1822/f1p6/618	Uncertain	1	2	11.49	3.88	44.52	0	267.74	77.26	320.67	9.59	0.44	387.21	102.43	1451.6	1451.6	1.84001
i0_LQ_lanhua_c680/f1p0/642	Uncertain	1	2	18.11	2	438.76	0	238.2	1436.87	114.29	38.34	11.08	167.01	15.71	0.26	1436.87	1.98073
i0_LQ_lanhua_c605/f2p29/886	Protein-coding	1	4	631.78	1478.07	258.91	0	89.73	383.74	162.68	280.47	454.1	208.86	836.73	664.57	1478.07	0.897652
i2_LQ_lanhua_c79330/f1p1648/2406	Uncertain	1	4	1164.65	199.41	1077.06	0	1134.03	846.49	716.14	463.35	163.46	446.86	945.03	903.88	1164.65	0.603693
i1_LQ_lanhua_c13431/f1p25/1299	Protein-coding	1	2	1.11	1429.97	10.52	0	26.57	127.97	127.81	5.92	0.35	144.89	49.78	24	1429.97	2.481
i3_LQ_lanhua_c23215/f1p2/3157	Uncertain	1	3	195.19	254.3	436.57	0	278.77	379.37	120.17	396.28	297.16	124.22	367.86	1579.52	1579.52	1.09147
i0_LQ_lanhua_c2706/f1p6/493	Uncertain	1	4	1053.76	377.25	216.36	0	861.95	359.46	1043.9	150.72	974.89	972.78	580.4	123.69	1053.76	0.71789
i1_LQ_lanhua_c8068/f1p0/1506	Protein-coding	1	3	33.59	50.79	167.87	0	624.48	437.51	1110.99	46.49	7.97	1089.67	296.25	408.18	1110.99	1.12614
i0_LQ_lanhua_c4758/f1p0/203	lncRNA	1	2	0	0	0	0	199.32	0	1264.15	0	156.44	795.6	0	193.68	1264.15	1.8425
i2_LQ_lanhua_c8503/f1p1216/2659	Uncertain	1	4	596.2	989.23	555.49	0	29.56	261.52	7.31	458.72	327.91	6.96	431.8	1245.21	1245.21	0.977054
i0_LQ_lanhua_c3088/f1p8/530	Uncertain	1	4	1489.03	624.77	531.06	0	942.57	517.89	542.82	703.7	1325.12	432.32	571.4	708.37	1489.03	0.569326
i0_LQ_lanhua_c3655/f1p0/808	Protein-coding	1	5	1251.76	1394.34	918.59	0	1172.06	782.73	1167.02	804.9	475.06	1156.01	740.39	558.65	1394.34	0.455684
i0_LQ_lanhua_c554/f2p0/598	Protein-coding	1	4	467.06	676.17	623.52	0	622.82	627.99	494.94	624.14	328.93	465.2	777.29	1697.78	1697.78	0.641032
i0_LQ_lanhua_c642/f2p0/673	Protein-coding	1	4	1171.1	224.59	1027.29	0	1061.96	885.16	750.37	981.37	837.22	758.85	302.89	200.41	1171.1	0.578314
i3_LQ_lanhua_c9897/f1p1/3141	Protein-coding	1	2	47.27	9.26	318.14	0	380.96	150.2	84.97	357.22	1402.2	51.91	22.22	3.22	1402.2	1.67287
i0_LQ_lanhua_c1700/f1p6/580	lncRNA	1	2	0.29	0	87.18	0	471.51	268.56	592.27	7.62	0.75	1292.76	19.25	19.81	1292.76	1.70424
i1_LQ_lanhua_c38089/f1p2/1700	Protein-coding	1	4	364.99	1282.57	571.25	0	233.46	492.7	195.22	701.3	188.6	239.86	1146.47	512.54	1282.57	0.789212
i2_LQ_lanhua_c67079/f1p113/2411	Protein-coding	1	4	721.51	812.3	1144.1	0	716.4	1267.7	722.61	1245.89	464.06	802.13	780.35	169.69	1267.7	0.526697
i1_LQ_lanhua_c57017/f1p0/1032	Protein-coding	1	2	546.57	0	0.53	0	71.5	0.41	0	1296.33	192.88	0	0.22	0	1296.33	2.20499
i0_LQ_lanhua_c3528/f1p2/558	Protein-coding	1	5	1568.14	981.72	1073.28	0	1293.79	1119.32	1320.27	766.27	1169.04	1124.9	1099.6	1197.08	1568.14	0.364096
i0_LQ_lanhua_c1809/f1p0/575	Protein-coding	1	4	1556.09	626.97	292.38	0	260.83	363.76	291.12	271.16	574	308.14	488.26	347.61	1556.09	0.85855
i0_LQ_lanhua_c2708/f1p3/629	Protein-coding	1	4	1529.38	417.76	429.39	0	282.77	486.71	201.41	511.4	766.44	268.23	420.91	340.42	1529.38	0.810474
i1_HQ_lanhua_c53257/f7p2/1120	Protein-coding	1	3	204.33	1447.95	146.12	0	180.32	225.62	292.02	158.72	45.47	232.27	407.81	123.8	1447.95	1.31732
i2_HQ_lanhua_c106606/f25p5/2686	Protein-coding	1	2	22.32	15.19	21.92	0	19.5	17.31	14.75	26.7	1323.45	15.8	8.94	5.43	1323.45	3.03934
i1_LQ_lanhua_c35148/f1p13/1535	Protein-coding	1	3	169.88	1.85	87.7	0	485.11	366.97	993.9	80.62	197.61	1115.65	269.61	20.74	1115.65	1.19284
i0_LQ_lanhua_c1607/f1p1/604	Protein-coding	1	4	1225.56	225.4	698.4	0	562.52	641.36	502.13	763.51	1240.58	437.91	254.96	345.46	1240.58	0.653802
i0_LQ_lanhua_c2642/f1p3/463	lncRNA	1	4	524.99	1354.46	189.81	0	662.46	394.81	967.47	161.91	272.01	586.04	717.1	475.3	1354.46	0.713488
i1_LQ_lanhua_c46683/f1p0/1743	Protein-coding	1	4	122.37	1194.9	100.82	0	759.37	533.07	674.79	201.9	0	646.03	770.74	436.33	1194.9	0.826707
i0_LQ_lanhua_c3367/f1p11/736	Protein-coding	1	4	971.94	404.17	1032.95	0	605.78	468.83	299.04	1250.81	634.76	280.63	507.62	154.99	1250.81	0.678326
i0_HQ_lanhua_c531/f2p0/591	Uncertain	1	4	1111.35	531.59	1312.72	0	553.02	794.79	413.77	1031.4	1021.92	471.89	553.36	428.05	1312.72	0.544885
i1_LQ_lanhua_c13984/f1p13/1398	Protein-coding	1	3	97.5	35.4	301.53	0	372.21	205.43	217.25	351.92	1381	229.22	65.62	21.84	1381	1.36133
i0_LQ_lanhua_c3153/f1p11/740	Protein-coding	1	5	910	341.68	1164.51	0	1083.93	986.44	717.4	1121.3	1056.37	714.75	588.68	358.82	1164.51	0.491115
i1_LQ_lanhua_c2847/f2p0/1595	Protein-coding	1	3	1355.82	117.57	113.82	0	495.11	143.25	160.49	61.32	308.65	149.55	134.81	60.61	1355.82	1.42819
i4_HQ_lanhua_c1083/f7p8/4727	Uncertain	1	4	113.42	519.8	757.37	0	598.13	661.46	168.43	783.29	255.07	329.75	471.65	1344.81	1344.81	0.737037
i1_HQ_lanhua_c43914/f6p0/1454	Protein-coding	1	2	7.5	20.49	69.03	0	93.67	199.16	238.36	41.28	3.4	234.11	231.39	1328.18	1328.18	1.78309
i0_LQ_lanhua_c1550/f1p8/409	Uncertain	1	4	1320.07	150.35	475.99	0	675.65	538.93	648.83	422.78	945.38	525.59	311.48	139.48	1320.07	0.712374
i1_LQ_lanhua_c8687/f4p2/1899	Protein-coding	1	3	1.78	24.09	522.24	0	501.07	477.6	920.49	198.74	3.98	1024.17	484.4	56.27	1024.17	1.03213
i2_HQ_lanhua_c6470/f4p16/2127	Protein-coding	1	4	171.49	419.76	1275.59	0	741.34	908.94	282.83	795.38	374.89	537.41	820.83	802.55	1275.59	0.606889
i0_LQ_lanhua_c2689/f1p0/894	Protein-coding	1	3	32.1	1251.8	100.78	0	264.79	428.29	466.55	102.55	21.66	272.19	450.25	675.81	1251.8	1.05857
i1_LQ_lanhua_c31708/f1p84/1581	Protein-coding	1	4	397.68	1158.42	380.66	0	745.16	746.44	1012.14	429.81	177.27	859.73	831.52	314.83	1158.42	0.602904
i0_LQ_lanhua_c2069/f1p1/714	Protein-coding	1	4	720.35	413.43	158.84	0	1003.07	122.49	1095.45	172.63	503.75	713.47	315.47	304.68	1095.45	0.769105
i0_LQ_lanhua_c783/f1p0/453	lncRNA	1	3	1.35	0	57.65	0	272.17	220.52	371.82	15.77	100.37	386.5	144.8	1262.14	1262.14	1.49431
i1_LQ_lanhua_c16815/f2p0/1708	Protein-coding	1	2	1211.41	60.42	10.09	0	159.52	8.52	4.95	9.22	400.33	7.21	14.48	9.28	1211.41	2.22457
i0_LQ_lanhua_c3283/f3p0/888	Protein-coding	1	3	11.04	1003.11	19.26	0	683.55	152.37	691.84	21.99	11.53	534.69	228.89	49.78	1003.11	1.2332
i0_LQ_lanhua_c630/f2p0/960	Uncertain	1	3	19.36	191.95	190.1	0	104.14	425.41	182.66	123.18	29.55	222.05	209.92	1287.88	1287.88	1.39388
i2_HQ_lanhua_c19700/f3p28/2721	Protein-coding	1	3	0.05	75.17	686.14	0	123.67	1094.58	13.18	580.45	15.42	85.03	263.02	283.18	1094.58	1.29091
i0_LQ_lanhua_c1835/f1p0/577	Protein-coding	1	4	419.73	136.2	779.02	0	922.45	567.59	763.84	1028.44	302.45	774.73	670.53	64.66	1028.44	0.645608
i0_LQ_lanhua_c1278/f1p0/547	lncRNA	1	4	1027.86	152.35	836.9	0	320.45	437.03	186.36	514.12	1029.01	249.09	331.53	208.34	1029.01	0.783085
i1_LQ_lanhua_c21031/f1p0/1414	Protein-coding	2	3	0.84	0.56	992.42	0	368.98	838.96	255.27	650	2.43	294.01	210.1	96.02	992.42	1.11447
i1_HQ_lanhua_c1459/f11p20/1621	Protein-coding	1	3	15.3	1050.72	159.85	0	99.51	231.67	98.59	138.8	15.7	107.25	871.74	113.78	1050.72	1.42368
i0_LQ_lanhua_c1238/f1p0/519	Uncertain	1	4	1211.35	274.13	987	0	681.75	688.61	680.63	870.8	852.88	650.98	383.34	269.57	1211.35	0.545584
i2_LQ_lanhua_c63129/f1p12/2102	Uncertain	2	3	0	0	481.96	0	589.45	560.3	668.23	59.88	1.52	910.05	610.21	1.47	910.05	1.0574
i2_LQ_lanhua_c118693/f1p7/2066	Uncertain	2	3	6.69	24.1	203.06	0	423.46	290.23	961.27	105.77	7.59	934.23	246.19	89.66	961.27	1.24282
i0_LQ_lanhua_c2573/f1p4/646	Protein-coding	2	4	197.39	138.1	779.71	0	802.46	601.69	320.73	733.86	997.22	250.28	193.89	44.01	997.22	0.808113
i1_LQ_lanhua_c4123/f1p0/1685	Uncertain	2	3	2.44	0	818.72	0	753.6	829.72	406.08	463.06	34.38	437.35	104.88	0	829.72	1.06071
i2_HQ_lanhua_c89527/f65p14/2165	Protein-coding	1	3	13.02	515.94	100.09	0	238.76	216.08	502.04	62.45	32.11	612.94	1098.63	6.32	1098.63	1.19383
i0_LQ_lanhua_c1277/f1p12/910	Protein-coding	1	4	220.91	1058.82	258.73	0	150.53	246.76	283.51	314.31	143.87	305.43	1057.67	322.6	1058.82	0.927081
i0_LQ_lanhua_c506/f2p0/613	Protein-coding	1	4	748.03	434.76	1038.89	0	376.62	1003.16	235.36	1052.4	630.37	350.27	691.76	707.55	1052.4	0.553089
i0_LQ_lanhua_c512/f2p0/738	Protein-coding	2	3	42.21	51.9	133.52	0	399	296.4	986.16	52.84	3.84	772.85	223.57	648.76	986.16	1.10951
i1_HQ_lanhua_c43751/f3p0/1416	Protein-coding	1	2	374.23	1223.68	120.83	0	86.81	40.45	60.09	219.68	184.56	72.63	79.18	102.27	1223.68	1.55912
i2_HQ_lanhua_c62241/f5p23/2641	Uncertain	2	3	19.88	26.74	349.09	0	451.36	396.81	889.12	386.74	25.48	978.95	324.18	56.73	978.95	1.02369
i1_LQ_lanhua_c56994/f1p0/1062	lncRNA	1	2	0.51	0.18	0.31	1153.57	0.36	0.59	0.11	1.22	1.28	0.42	0.05	0	1153.57	3.4477
i0_HQ_lanhua_c513/f2p0/981	Protein-coding	1	4	1261.21	518.54	165.77	0	370.55	210.39	250.52	157.18	700.65	233.04	456.57	298.52	1261.21	0.86371
i1_LQ_lanhua_c56896/f1p0/1034	Protein-coding	1	5	1069.16	1006	1212.7	0	754.6	796.58	505.54	1078.61	832.56	552.45	676.6	531.07	1212.7	0.441997
i1_HQ_lanhua_c49813/f7p0/1408	Protein-coding	1	3	92.51	259.14	76.54	0	193.76	127.87	242.47	169.95	1260.8	172.66	192.38	48.72	1260.8	1.40374
i0_LQ_lanhua_c1660/f1p0/877	Protein-coding	1	5	1349.14	745.29	760.45	0	548.33	1002	468.78	845.77	653.57	385.22	627.34	591.12	1349.14	0.498819
i0_LQ_lanhua_c3736/f2p0/287	lncRNA	1	4	1006.69	478.07	355.93	0	435.64	272.83	267.17	283.92	1057.86	405.47	105.48	104.83	1057.86	0.827221
i1_HQ_lanhua_c38446/f2p3/1746	Protein-coding	1	4	216.13	1076.04	248.81	0	448.22	299.01	808.53	280.75	89.79	752.37	376.65	116.79	1076.04	0.82961
i0_LQ_lanhua_c2947/f1p0/778	Protein-coding	1	3	127.57	193.6	126.71	0	151.12	180.55	327.01	99.1	59.81	324.42	187.66	1237.12	1237.12	1.29216
i0_LQ_lanhua_c2241/f1p2/664	Uncertain	1	4	340.62	1012.66	467.93	0	352.54	360.86	437.99	493.6	343.49	380.02	445.89	1230.25	1230.25	0.663706
i1_LQ_lanhua_c56733/f1p4/1060	Protein-coding	1	4	311.47	347.75	216.5	0	202.81	240.62	216.12	214.16	1313.67	220.49	343.51	313.98	1313.67	0.985791
i4_LQ_lanhua_c13010/f1p0/4063	Protein-coding	1	4	147.84	521.13	234.65	0	263.33	332.08	507.42	157.2	87.04	451.07	1202	77.03	1202	0.97533
i4_LQ_lanhua_c9907/f1p0/4844	Protein-coding	1	2	0.05	0.19	0.09	1120.54	0.03	0.02	0.09	0	0.03	0	0.11	0.04	1120.54	3.46191
i2_HQ_lanhua_c33621/f3p36/2863	Protein-coding	1	2	31.81	1161.06	57.05	0	36.6	43	8.81	85.91	35.19	20.28	161.96	127.52	1161.06	2.18955
i1_LQ_lanhua_c26429/f1p0/1365	Protein-coding	1	2	78.05	49.46	41.94	0	51.58	59.35	42.64	41.25	1162.87	51.05	85.9	21.07	1162.87	2.2985
i1_LQ_lanhua_c28309/f2p2/1396	Protein-coding	1	4	1144.27	256.45	245.41	0	142.93	242.45	564.66	195.32	276.26	672.95	665.66	130.03	1144.27	0.853761
i0_LQ_lanhua_c3658/f1p11/454	lncRNA	2	3	20.74	40.51	799.34	0	409.94	476.88	509.09	916.05	92.88	358.1	53.84	4.26	916.05	1.05161
i0_LQ_lanhua_c3527/f1p12/626	Protein-coding	1	4	1053.96	630.21	857.8	0	377.92	711.22	238.13	698	651.04	322.87	957.02	261.42	1053.96	0.571761
i1_LQ_lanhua_c26393/f1p0/1336	Protein-coding	1	4	339.86	798.45	353.27	0	188.79	536.11	270.52	510.94	158.29	374.26	1218.07	508.11	1218.07	0.734705
i1_LQ_lanhua_c43084/f1p0/1277	Protein-coding	2	2	3.07	16.18	125.78	0	45.8	334.85	788.55	64.08	1.93	946.39	114.95	90.73	946.39	1.52483
i0_LQ_lanhua_c950/f1p13/634	Protein-coding	1	4	1248.29	262.92	402.82	0	429.4	376.2	341.98	416.41	759.96	334	166.74	195.29	1248.29	0.780276
i2_LQ_lanhua_c95000/f1p12/2684	Protein-coding	1	4	680.96	1165.91	195.01	0	259.07	264.76	191.96	259.67	379.8	240.08	456.13	750.01	1165.91	0.790648
i0_LQ_lanhua_c2150/f1p0/588	Protein-coding	1	2	1.75	0	60.29	0	1064.14	56.82	269.19	8.24	0	440.41	0	0	1064.14	2.00056
i1_HQ_lanhua_c41113/f3p0/1394	Protein-coding	1	4	1261.56	272.38	243.76	0	518.55	302.5	411.14	296.97	355.23	325.25	96.95	182.4	1261.56	0.889532
i1_LQ_lanhua_c25156/f1p1/1876	Protein-coding	2	2	13.86	0.87	37.15	0	228.67	195.39	912.15	2.83	0.13	794.65	198.72	80.56	912.15	1.53607
i2_LQ_lanhua_c32709/f1p1/2128	Protein-coding	2	3	261.1	1.46	0	0	894.26	121.81	506.89	123.38	74.63	748.25	37.57	0	894.26	1.3594
i0_LQ_lanhua_c563/f2p0/862	Uncertain	1	4	764.84	783.49	879.04	0	507.92	791.15	334.24	792	1156.04	494.7	643.34	275.47	1156.04	0.50532
i3_HQ_lanhua_c35870/f6p4/3284	Protein-coding	2	3	52.17	63.07	577.93	0	19.55	885.31	11.31	724.08	116.04	18.75	186.15	113.46	885.31	1.35359
i0_LQ_lanhua_c742/f1p0/858	Protein-coding	1	4	1053.8	541.09	604.22	0	368.11	592.06	304.99	726.83	1057.2	305.27	621.75	302.85	1057.2	0.577088
i2_LQ_lanhua_c10561/f1p42/2465	Protein-coding	1	4	1229.72	803.23	627.35	0	513.61	688.98	378.36	719.18	721.6	398.94	547.24	239.05	1229.72	0.541511
i2_LQ_lanhua_c35848/f1p73/2091	Protein-coding	1	2	5.52	0.48	307.5	0	19.26	1068.81	7.55	80.52	19.73	10.02	0	0	1068.81	2.4424
i1_LQ_lanhua_c11629/f1p2/1905	Protein-coding	1	2	14.81	20.04	12.9	0	16.05	12.04	14.76	15.95	1082.76	17.35	3.11	2.46	1082.76	3.06115
i0_LQ_lanhua_c2218/f1p19/661	Protein-coding	1	5	1171.67	332.19	617.19	0	940.13	584.81	789.4	547.24	819.29	753.76	498.72	365.14	1171.67	0.498866
i2_HQ_lanhua_c10246/f4p13/2137	Protein-coding	1	3	1136.08	22.82	83.7	0	312.23	116.86	314.04	136.64	387.75	257.98	111.48	74.08	1136.08	1.24589
i0_LQ_lanhua_c3278/f1p55/954	Uncertain	2	4	689.32	407.64	973.68	0	347.39	625.23	212.3	973.5	629.24	233.81	397.69	233.43	973.68	0.640785
i0_LQ_lanhua_c436/f3p0/993	Protein-coding	1	4	1183.43	697.74	422.53	0	902.23	399.5	698.17	329.39	544.9	580.54	750.64	399.68	1183.43	0.527621
i1_HQ_lanhua_c2325/f4p2/1801	Protein-coding	2	2	945.31	10.74	35.03	0	141.21	27.93	10.09	48.08	616.49	11.55	10.34	3.46	945.31	1.95472
i0_LQ_lanhua_c1008/f1p0/606	Protein-coding	2	4	498.66	825.54	89.59	0	408.78	210.83	585.39	134.69	296.52	430.37	863.21	851.08	863.21	0.698069
i1_HQ_lanhua_c2676/f14p0/1626	Protein-coding	2	3	21.72	12.19	574.71	0	198.55	332.51	41.76	942.45	128.14	75.89	548.12	5.01	942.45	1.25696
i1_LQ_lanhua_c57092/f1p0/1078	Protein-coding	1	4	639.11	528.81	154.45	0	98.72	188.13	74.48	204.35	1030.28	86.69	446.33	261.32	1030.28	0.970745
i0_LQ_lanhua_c3129/f1p15/702	Protein-coding	2	4	908.01	474.45	334.94	0	693.04	432.1	960.22	330.8	270.43	845.6	769.78	326.42	960.22	0.567811
i5_LQ_lanhua_c1332/f1p0/5636	Uncertain	1	2	0.06	0	0.18	1035.62	0.1	0.17	0.05	0.22	0.02	0.08	0.19	0	1035.62	3.4602
i1_LQ_lanhua_c57403/f1p0/1017	Protein-coding	1	5	686.77	925.15	504.03	0	660.62	403.89	460.09	575.24	577.26	384.28	1160.27	868.27	1160.27	0.496481
i0_LQ_lanhua_c2899/f1p0/475	Uncertain	2	4	547.9	966.93	290.6	0	73.85	223.27	49.44	217.27	569.42	64.3	638.47	471.94	966.93	0.867776
i2_LQ_lanhua_c7527/f1p398/2780	Protein-coding	2	3	682.01	21.45	137.19	0	108.59	755.97	549.73	426.74	653.16	139.25	22.3	12.66	755.97	1.01684
i0_LQ_lanhua_c3152/f1p0/1008	Uncertain	2	3	1.17	0.81	693.74	0	584.07	759.65	178.09	38.35	2.05	298.91	12.53	8.96	759.65	1.38085
i0_LQ_lanhua_c3042/f1p6/404	Uncertain	2	4	617.61	162.68	827.29	0	775.13	671	407.93	840.8	567.01	480.95	128.02	153.05	840.8	0.631656
i0_LQ_lanhua_c918/f1p0/887	Protein-coding	1	2	0	0	29.2	0	91.89	208.05	202.19	4.98	0.24	261.77	139.82	1043.39	1043.39	1.77314
i0_LQ_lanhua_c559/f2p0/713	Uncertain	2	4	558.61	136.86	377.55	0	68.06	740.44	136.38	734.4	721.93	141.35	112.23	73.15	740.44	0.922565
i1_LQ_lanhua_c56694/f1p1/1028	Protein-coding	1	4	1082.14	709.52	411.6	0	272.48	434.55	262.88	492.39	621.55	274.08	757.87	705.07	1082.14	0.578347
i1_HQ_lanhua_c2256/f13p8/1878	Protein-coding	2	3	86.87	68.41	872.39	0	245.06	457.62	116.77	781.66	162.14	144.13	168.01	29.95	872.39	1.11105
i0_LQ_lanhua_c1896/f1p27/889	Protein-coding	1	5	779.55	396.34	1017.46	0	836.77	800.1	446.8	996.03	762.59	530.87	476.25	534.08	1017.46	0.458882
i2_LQ_lanhua_c22654/f1p34/2712	Protein-coding	1	4	344.44	1068.96	425.74	0	156.96	318.34	321.17	438.18	58.6	293.67	267.96	714.51	1068.96	0.785532
i0_HQ_lanhua_c316/f5p0/757	Protein-coding	1	4	631.25	346.12	252.28	0	144.94	245.44	99.67	265.18	1072.18	105.98	276.22	280.09	1072.18	0.926028
i1_LQ_lanhua_c13696/f1p20/1328	Protein-coding	1	4	273.78	249.5	518.73	0	221.24	385.45	138.44	553.2	1096.03	167.12	272.93	152.77	1096.03	0.853402
i2_LQ_lanhua_c69196/f1p19/2805	Protein-coding	2	2	67.61	975.09	83.63	0	2.92	109.65	8.13	92.95	28.52	10.39	203.58	479.01	975.09	1.66577
i0_LQ_lanhua_c1748/f1p0/657	Uncertain	2	4	79.7	126.36	324.34	0	694.58	356.5	797.94	484.46	112.83	649.24	581.72	27.49	797.94	0.804658
i1_LQ_lanhua_c26483/f1p0/1300	Protein-coding	1	4	750.88	352.31	316.45	0	273	294.15	174.52	334.81	1059.6	201.46	323.38	186.97	1059.6	0.793937
i0_LQ_lanhua_c3663/f1p0/777	Protein-coding	2	4	683.83	239.05	897.26	0	296.09	762.12	209.92	794.5	442.49	251.22	396.78	259.17	897.26	0.647053
i1_LQ_lanhua_c32842/f1p4/1591	Uncertain	2	3	6.93	57.37	154.66	0	562.12	338.29	760.42	39.52	4.96	469.93	170.81	680.66	760.42	1.04154
i2_LQ_lanhua_c53181/f1p11/2517	Protein-coding	2	3	21.72	19.71	186.81	0	160.37	391.65	730.53	170.82	54.98	847	213.67	460.75	847	1.03676
i1_LQ_lanhua_c44508/f1p0/1844	Protein-coding	2	2	988.25	96.16	18.33	0	66.41	40.5	12.1	32.19	311.63	10.5	27.79	27.13	988.25	2.06976
i1_LQ_lanhua_c41610/f1p1/1212	Protein-coding	2	4	176.39	142.9	240.14	0	507.19	506.86	869.27	146.16	26.47	769.35	224.11	434.38	869.27	0.83446
i4_LQ_lanhua_c7641/f1p6/4606	Uncertain	2	2	0	0	0.26	974.02	0.19	0.69	0.11	0.2	0.04	0.31	0.68	0.03	974.02	3.45439
i0_HQ_lanhua_c399/f3p0/848	Protein-coding	2	5	873.2	466.38	934.85	0	808.73	857.56	600.08	888.9	561.62	605.88	502.92	279.24	934.85	0.457096
i1_LQ_lanhua_c42057/f1p0/1268	Protein-coding	1	2	76.58	54.57	55.91	0	43.24	51.11	32.31	56.11	1015.45	36.7	64.61	42.28	1015.45	2.20013
i1_HQ_lanhua_c50154/f4p0/1203	Protein-coding	2	2	30.63	311.61	40.39	0	11.94	0.76	25.57	1.85	40.45	41.93	817.89	641.24	817.89	1.71064
i1_HQ_lanhua_c1870/f7p7/1646	Protein-coding	2	4	78.11	10.46	336.19	0	441.25	542.58	828.42	351.27	31.04	653.84	214.52	31.39	828.42	0.954292
i1_LQ_lanhua_c12976/f1p5/1356	Protein-coding	2	2	987.37	24.21	64.84	0	117.77	22.64	19.3	90.35	319.61	40.36	35.36	6.01	987.37	1.94069
i2_LQ_lanhua_c31672/f1p29/2490	Protein-coding	2	4	89.52	49.06	557.14	0	457.77	616.64	715.64	480.9	63.57	716.3	409.43	64.91	716.3	0.794171
i0_LQ_lanhua_c1389/f1p0/584	Protein-coding	2	5	982.44	947.81	949.2	0	900.87	937.99	560.51	896.53	885.5	639.16	811.85	635.14	982.44	0.366113
i0_HQ_lanhua_c546/f2p0/692	Protein-coding	2	4	844.16	248.73	451.13	0	990.75	422.15	726.61	435.37	489.8	678.47	365.83	250.22	990.75	0.564397
i0_LQ_lanhua_c2313/f1p2/812	Uncertain	2	4	130.79	636.07	452.32	0	555.41	552.38	897.85	502.81	159.06	692.78	189.96	146.41	897.85	0.677701
i2_LQ_lanhua_c34952/f1p375/2295	Protein-coding	2	3	152.55	779.67	0.89	0	1.8	12.61	164.02	1.26	1.06	158.43	600.43	524.09	779.67	1.38336
i1_LQ_lanhua_c27762/f1p0/1364	Protein-coding	2	3	18.48	32.38	502.04	0	349.94	384.11	589.87	601.37	18.5	704.55	76.86	2.31	704.55	1.01022
i0_HQ_lanhua_c542/f2p0/814	Protein-coding	2	4	824.45	510.51	731.9	0	269.06	628.93	150.56	674.71	761.7	194.39	679.58	394.07	824.45	0.567882
i0_HQ_lanhua_c528/f2p0/684	Uncertain	2	4	476.82	743.86	234.8	0	470.55	405.92	700.55	304.36	85.23	485.63	938.06	640.32	938.06	0.600975
i0_HQ_lanhua_c392/f3p0/998	Protein-coding	1	4	1041.8	555.97	389.55	0	367.31	488.58	308.31	400.29	913.39	347.83	538.55	371.24	1041.8	0.575646
i0_LQ_lanhua_c3596/f1p0/676	Protein-coding	1	4	383.46	546.61	299.33	0	1028.65	293.97	699	347	824.84	576.31	613.87	416.13	1028.65	0.544155
i0_LQ_lanhua_c1228/f1p0/721	Protein-coding	1	4	1011.84	18.67	220.27	0	172.97	211.56	230.2	378.62	579.41	271.38	211.04	168.42	1011.84	0.943025
i0_LQ_lanhua_c1099/f1p0/452	Uncertain	1	4	1033.15	226.75	312.45	0	294.54	252.92	289.35	316.47	626.23	247.3	114.27	96.79	1033.15	0.858298
i0_LQ_lanhua_c3448/f1p0/831	Protein-coding	2	5	940.6	963.55	649.27	0	875.47	390.74	782.77	617.38	592.31	740.05	635.17	395.58	963.55	0.430612
i2_LQ_lanhua_c52396/f1p16/2901	Protein-coding	2	3	31.41	2.79	30.47	0	91.52	43.96	802.77	20.51	18.78	555.13	325.89	462.78	802.77	1.36607
i1_LQ_lanhua_c56876/f1p0/1065	Protein-coding	1	5	735.96	1041.07	407.45	0	701.43	833.54	693.82	465.08	432.54	598.85	410.79	806.69	1041.07	0.456338
i1_LQ_lanhua_c3552/f2p3/1788	Protein-coding	2	3	4.84	16.51	263.24	0	438.45	304.93	723.01	268.39	3.7	741.55	150.86	32.84	741.55	1.09691
i1_LQ_lanhua_c42042/f1p0/1250	Protein-coding	2	3	535.2	0	34.42	0	89.63	258.63	65.96	861.5	344.01	102.92	0.19	15.14	861.5	1.39756
i2_LQ_lanhua_c100862/f1p3/2313	Uncertain	2	3	0.61	0.07	311.6	0	144.5	654.89	544.22	115.66	0.86	692.98	123.7	0.24	692.98	1.24449
i1_HQ_lanhua_c52862/f4p0/1404	Protein-coding	2	4	365.84	116.96	410.33	0	204.61	847.81	452.36	418.22	182.06	536.56	467.48	882.54	882.54	0.656726
i1_HQ_lanhua_c2643/f2p0/1904	Protein-coding	2	2	78.35	61.67	21.09	0	34.74	16.11	26.08	18.25	951.78	21.83	46.32	13.24	951.78	2.48288
i0_LQ_lanhua_c1505/f1p0/798	Uncertain	2	4	324.13	439.36	123.42	0	372.59	276.14	798.45	79.78	229.71	861.7	549.86	405.96	861.7	0.714585
i1_LQ_lanhua_c51177/f1p0/1157	Uncertain	2	4	193.85	734.86	466.49	0	643.15	483.62	608.02	664.98	197.27	675.66	892.81	301.74	892.81	0.543037
i0_LQ_lanhua_c1975/f1p0/889	Protein-coding	2	4	678.34	775.19	632.49	0	495.57	664.73	208.23	847.62	452.85	216.29	799.43	539.53	847.62	0.504479
i1_LQ_lanhua_c31635/f1p0/1809	Protein-coding	2	4	13.16	49.84	294.63	0	490.96	401.78	723.14	379.63	62.75	720.49	369.36	36.67	723.14	0.898624
i0_LQ_lanhua_c3403/f1p3/977	Uncertain	2	4	11.43	0.11	137.74	0	491.65	344.41	620.45	39.72	3.41	543.31	373.1	662.92	662.92	0.984352
i1_LQ_lanhua_c27713/f1p0/1143	Uncertain	2	3	0.41	17.45	119.31	0	154.06	360.07	310.51	35.15	2.37	266.65	205.03	934.63	934.63	1.31977
i0_LQ_lanhua_c1236/f1p0/467	Uncertain	2	4	992.83	331.81	553.56	0	293.42	365.99	110.83	482.53	641.14	141.71	434.64	413	992.83	0.666242
i2_LQ_lanhua_c100391/f1p64/2971	Protein-coding	2	3	29.52	149.84	643.64	0	52.77	682.59	11.93	603.81	108.14	40.3	149.03	119.22	682.59	1.21862
i1_LQ_lanhua_c22298/f1p0/1749	Protein-coding	2	2	913.58	16.7	3.3	0	235.86	19.85	41.58	6.74	249.16	25.38	12.25	37.81	913.58	2.01062
i1_LQ_lanhua_c42098/f1p1/1280	Protein-coding	2	2	22.76	8.14	23.89	0	25.23	29.15	8.22	11.22	3.43	2.6	38.52	920.69	920.69	2.86894
i1_LQ_lanhua_c44525/f16p0/1333	Uncertain	2	4	369.67	511.41	575.33	0	558.11	572.7	880.3	596.3	180.23	867.26	639.52	255.96	880.3	0.522166
i5_LQ_lanhua_c3932/f1p2/5755	lncRNA	2	2	0	0	0.02	903.26	0	0.02	0	0	0	0	2.48	0	903.26	3.4536
i1_LQ_lanhua_c51308/f1p0/1107	Protein-coding	2	3	4.1	25.32	216.16	0	146	432.89	369.2	53.53	3.99	380.41	290.15	881.9	881.9	1.1153
i1_LQ_lanhua_c52399/f1p1/1128	Protein-coding	2	2	8.32	968.12	111.8	0	122.63	122.48	118.37	181.47	11.58	94.71	112.85	65.83	968.12	1.62958
i1_LQ_lanhua_c23967/f1p0/1664	Protein-coding	2	3	51.58	58.84	63.77	0	96.37	228.47	178.87	45.55	108.74	164.19	165.9	976.23	976.23	1.45933
i0_LQ_lanhua_c1402/f1p0/582	Protein-coding	2	5	732.55	340.51	757.89	0	735.53	528.76	717.6	686.69	728.62	675.3	221.73	255.11	757.89	0.488769
i1_HQ_lanhua_c8531/f4p4/1868	Protein-coding	2	2	879.19	114.95	0.75	0	297.76	0.44	0.96	1.12	304.63	1.7	54.89	0.69	879.19	1.8806
i0_LQ_lanhua_c2985/f1p9/831	Protein-coding	2	4	607.46	468.71	810.12	0	367.96	596.21	207.23	676.13	869.1	240.79	553.57	323	869.1	0.541612
i0_LQ_lanhua_c2480/f1p0/992	Protein-coding	2	4	593.17	636.09	803.65	0	358.3	721.09	185.63	833.83	433.96	260.84	648.03	462.91	833.83	0.521771
i3_LQ_lanhua_c4133/f1p0/3536	Uncertain	2	3	0.38	1.28	64.73	0	338.41	225.18	625.64	8	0.51	710.01	199.75	444.41	710.01	1.18158
i0_LQ_lanhua_c2585/f1p8/467	Protein-coding	2	4	911.42	149.35	249.79	0	444.29	218.55	246.43	246.53	658.25	232.8	116.88	106.94	911.42	0.860759
i2_HQ_lanhua_c60592/f2p0/2525	Protein-coding	2	2	19.04	0.16	0.18	0	15.98	0.86	0.04	1.42	891.36	0	0.05	0.07	891.36	3.31149
i1_HQ_lanhua_c50398/f2p6/1127	Protein-coding	2	3	647.32	8.49	62.2	0	170.44	176.85	195.88	48.76	223.12	219.4	162.66	840.74	840.74	1.11585
i2_LQ_lanhua_c63683/f1p22/2283	Protein-coding	2	4	153.25	280.28	723.27	0	128.86	557.78	337.85	615.73	208.77	322.86	729.19	676.78	729.19	0.646482
i0_LQ_lanhua_c2564/f1p7/855	Protein-coding	1	4	731.64	1045.41	377.2	0	359.02	459.1	271.06	396.55	432.28	299.87	475.48	525.78	1045.41	0.568988
i1_LQ_lanhua_c39639/f1p1/1826	Protein-coding	2	3	306.56	101.26	106	0	347.97	121.83	775.95	67.19	146.89	698.47	255.66	13.11	775.95	1.03829
i0_LQ_lanhua_c535/f2p0/604	Protein-coding	2	5	777.76	302.04	882.58	0	626.22	713.51	720.92	817.37	647.29	698.91	776.29	410.54	882.58	0.414099
i0_LQ_lanhua_c2597/f1p0/628	Protein-coding	2	5	354.45	520.3	371.91	0	591.76	530.51	892.59	298.67	568.02	798.55	467.93	859.21	892.59	0.487646
i0_LQ_lanhua_c648/f2p0/910	Protein-coding	2	2	8.37	109.85	31.62	0	130.31	68.88	268.23	28.28	7.2	258.39	162.79	911.09	911.09	1.5279
i1_LQ_lanhua_c17660/f1p65/1498	Protein-coding	2	3	28.76	847.09	72.91	0	113.32	230.99	184.83	33.42	11.59	221.36	553.21	220.8	847.09	1.20261
i0_LQ_lanhua_c1097/f1p8/612	Protein-coding	2	4	956.5	373.85	579.4	0	229.81	477.68	139.68	574.81	486.72	191.26	403.67	517.04	956.5	0.613654
i0_LQ_lanhua_c1336/f1p2/1001	Protein-coding	2	4	337.02	261.79	138.66	0	341.65	280.47	901.71	131.9	140.19	603.02	204.24	50.15	901.71	0.890582
i1_HQ_lanhua_c40909/f3p7/1268	Protein-coding	2	5	789.52	728.81	804.9	0	625.44	648.16	483.68	821.26	740.65	577.2	855.34	294.5	855.34	0.409707
i0_LQ_lanhua_c552/f2p0/527	Uncertain	2	4	814.19	575.37	343.85	0	283.94	286.43	168.32	412.74	857.85	221.2	300.16	376.46	857.85	0.650308
i1_HQ_lanhua_c43101/f2p0/1689	Protein-coding	1	4	488.22	1005.86	431.37	0	264.53	492.41	170.06	432.35	266.78	212.86	382.17	194.24	1005.86	0.694618
i0_LQ_lanhua_c3299/f1p0/909	Uncertain	2	3	26.84	6.62	327.48	0	546.03	118.73	492.76	74.21	12.42	674.62	4.99	0.99	674.62	1.31347
i0_HQ_lanhua_c612/f2p20/893	Protein-coding	2	4	832.24	938.49	423.92	0	597.4	383.5	410.11	430.77	528.11	404.24	632.82	242.28	938.49	0.514488
i1_LQ_lanhua_c7749/f2p6/1931	Protein-coding	2	3	14.27	26.27	86.05	0	345.51	112	634.59	68.92	26.9	709.89	105.85	0.09	709.89	1.40602
i1_LQ_lanhua_c38634/f1p20/1454	Protein-coding	2	4	444.56	280.07	799.6	0	270.54	554.61	191.71	805.35	371.43	189.71	351.02	148.47	805.35	0.678118
i1_LQ_lanhua_c57213/f1p105/1044	Protein-coding	1	5	1089.88	448.17	384.21	0	543.51	540.15	549.26	489.07	574.23	532.43	592.99	287.11	1089.88	0.49491
i1_HQ_lanhua_c2281/f13p0/1859	Protein-coding	2	3	939.55	256.28	95.11	0	274.02	36.7	168.25	117.6	304.18	125.46	299.4	60.71	939.55	1.11469
i0_HQ_lanhua_c524/f2p0/934	Protein-coding	2	4	213.55	301.89	243.76	0	290.29	523.39	640.43	202.79	145.84	558.14	891.42	468.18	891.42	0.666007
i1_HQ_lanhua_c50164/f4p1/1109	Protein-coding	2	3	1.59	47.09	48.7	0	148	118.98	578.93	20.6	0.44	493.76	132.87	689.53	689.53	1.30808
i1_HQ_lanhua_c44563/f3p0/1199	Protein-coding	2	4	297.87	686.37	466.45	0	201.95	392.52	116.56	556.88	233.26	163.26	848.96	261.55	848.96	0.705121
i0_HQ_lanhua_c510/f2p0/982	Protein-coding	1	4	321.32	1001.27	319.33	0	520.11	301.23	501.66	349.77	158.51	438.24	380.87	168.47	1001.27	0.666597
i1_LQ_lanhua_c22810/f1p43/1511	Protein-coding	2	4	39.17	108.02	222.32	0	358.61	231.6	679.27	221.28	26.65	681.49	533.27	63.15	681.49	0.938611
i0_LQ_lanhua_c3887/f1p25/233	lncRNA	2	3	906.51	133.73	99.38	0	238.31	59.03	82.1	129.68	312.82	46.74	56.45	27.55	906.51	1.41813
i2_LQ_lanhua_c40904/f1p15/1593	Protein-coding	2	3	54.79	31.04	120.96	0	60.33	219.4	113.15	110.22	124.01	155.52	108.77	931.54	931.54	1.46037
i1_LQ_lanhua_c12210/f1p0/1919	Protein-coding	2	3	0.21	0.07	324.33	0	765.99	475	255.77	39.91	0.8	238.62	360.44	0.27	765.99	1.2001
i2_LQ_lanhua_c24007/f1p22/2400	Protein-coding	2	3	785.31	13.13	425.38	0	50.3	6.51	5.2	304.14	124.67	3.86	323.98	2.51	785.31	1.44275
i0_LQ_lanhua_c1892/f1p2/738	Protein-coding	2	3	44.64	38.83	4.19	0	146.12	257.92	64.86	1.02	236.48	69.89	400.88	841.34	841.34	1.39063
i0_LQ_lanhua_c1060/f1p0/1210	Protein-coding	2	2	228.65	88.99	2.1	0	7.26	9.17	104.55	7.74	26.64	44.49	8.35	858.23	858.23	2.10524
i0_LQ_lanhua_c1328/f1p0/972	Protein-coding	2	5	647.27	354.2	783.85	0	879.65	649.5	640.58	743.62	520.97	602.1	458.04	305.54	879.65	0.439884
i1_HQ_lanhua_c10902/f3p99/1733	Protein-coding	2	3	15.03	0.1	240.67	0	403.96	385.09	630.51	174.59	18.4	612.88	55.72	4.26	630.51	1.13777
i2_LQ_lanhua_c6628/f1p344/2730	Protein-coding	2	2	127.81	1.21	106.22	0	835.28	51.8	207.51	51.84	33.28	339.72	1.57	0.58	835.28	1.63863
i0_LQ_lanhua_c1805/f1p8/711	Protein-coding	2	5	696.48	780.89	469.26	0	538.94	356.32	491.71	466.93	970.97	510.25	561.86	376.53	970.97	0.461226
i0_LQ_lanhua_c3263/f1p0/440	Protein-coding	2	2	0	97.41	2.09	0	53.6	115.28	100.41	6.18	2.43	70.2	855.7	13.72	855.7	2.17807
i0_LQ_lanhua_c2803/f1p1/809	Protein-coding	2	4	472.06	136.5	207.35	0	145.35	262.63	301.19	122.39	241.69	202.73	909.34	71.37	909.34	0.930956
i1_HQ_lanhua_c5507/f3p0/1587	Uncertain	2	4	578.41	857.8	118.86	0	153.2	225.69	146.37	108.81	135.9	172.15	319.41	206.58	857.8	0.944898
i1_LQ_lanhua_c11186/f1p1/1774	Uncertain	2	4	837.8	678.99	435.55	0	192.13	433.46	162.98	342.6	537.7	217.59	401.11	584.25	837.8	0.590889
i1_LQ_lanhua_c57353/f1p0/1063	Protein-coding	2	3	2.99	26.18	130.87	0	349.75	340.83	599.14	51.77	7.46	640.32	123.6	432.63	640.32	1.0534
i1_HQ_lanhua_c14534/f28p0/1597	Protein-coding	2	3	38.59	2.46	12.4	0	640.86	385.32	297.27	3.21	24.08	534.31	1.91	5.44	640.86	1.46384
i5_LQ_lanhua_c3528/f1p2/5390	Uncertain	2	2	0.76	2.25	0.8	821.45	0.42	1.33	0.45	0.93	0.27	0.36	0.46	0.57	821.45	3.42496
i1_LQ_lanhua_c56700/f1p0/1068	Protein-coding	2	4	642.5	331.24	543.36	0	265.69	523.7	180.19	586.95	809.6	203.8	373.08	187.1	809.6	0.608607
i0_LQ_lanhua_c2028/f1p0/657	Protein-coding	2	4	101.28	99.49	302.27	0	324.21	314.67	538.57	207.85	280.62	536.73	200.01	855.92	855.92	0.750736
i2_LQ_lanhua_c40918/f1p4/2087	Protein-coding	2	3	830.49	11.54	272.32	0	202.3	135.12	150.69	446.56	90.93	144.35	87.15	12.54	830.49	1.18394
i0_LQ_lanhua_c2976/f1p12/734	Protein-coding	2	4	857.72	231.09	408.8	0	327.39	384.34	191.96	441.54	709.01	215.18	331.4	193.46	857.72	0.655244
i2_LQ_lanhua_c62919/f1p30/3014	Protein-coding	2	3	34.27	107.81	632.77	0	39.56	426.37	6.31	597.2	69.66	26.02	76.86	93.17	632.77	1.33084
i1_LQ_lanhua_c41175/f2p2/1129	Protein-coding	2	4	671.78	122.61	292.47	0	537.38	291.72	227.65	218.75	726.37	132.49	172.43	77.26	726.37	0.809031
i1_LQ_lanhua_c50393/f2p2/1302	Protein-coding	2	2	237.21	853.19	28.75	0	105.3	41.8	49.71	48.88	34.6	78.68	107.18	234.54	853.19	1.54082
i0_LQ_lanhua_c3354/f1p0/559	Protein-coding	2	4	573.41	221	547.23	0	169.03	467.22	75.26	384.97	769.27	91.19	234.81	347.69	769.27	0.721345
i1_LQ_lanhua_c22512/f1p23/1789	Protein-coding	2	4	34.87	115.91	751.45	0	229.73	438.98	200.93	598.45	117.74	258.59	157.93	64.31	751.45	0.942891
i1_LQ_lanhua_c14034/f1p20/1153	Protein-coding	2	4	97.74	181.22	695.12	0	310.59	511.95	544.84	571.78	166.44	528.32	172.6	106.13	695.12	0.719213
i0_LQ_lanhua_c706/f1p0/775	Protein-coding	2	4	444.45	959.44	307.18	0	439.08	299.13	314.72	322.54	560.78	291.04	585.27	541.16	959.44	0.550886
i0_LQ_lanhua_c441/f2p0/594	Protein-coding	2	4	377.85	554.58	135.54	0	216.95	157.78	286.79	117.18	184	247.92	512.53	832.92	832.92	0.769415
i1_HQ_lanhua_c41013/f3p0/1362	Protein-coding	2	4	324.36	338.34	482.59	0	500.51	284.37	244.59	942.24	183.57	281.46	242.15	205.21	942.24	0.691038
i2_LQ_lanhua_c49077/f1p4/2954	Protein-coding	2	3	24.66	3.1	68.37	0	251.57	186.27	511.92	9.67	1.93	570.99	130.93	575.01	575.01	1.18557
i1_HQ_lanhua_c4569/f2p4/2017	Uncertain	2	3	0.11	0.4	178.37	0	369.87	259.41	627.62	32.56	0.25	595.52	83.48	88.8	627.62	1.23592
i1_LQ_lanhua_c27556/f1p12/1313	Protein-coding	2	3	731.02	0.07	206.29	0	120.9	249.74	51.38	155.87	513.74	64.5	10.03	0.1	731.02	1.31019
i1_LQ_lanhua_c5263/f1p2/1636	Uncertain	2	2	5.76	0.48	14.68	0	246.7	32.6	718.5	0.5	0	436.86	40.14	35.85	718.5	1.79319
i0_LQ_lanhua_c3689/f1p7/795	Uncertain	2	4	247.88	859.8	70.34	0	406.27	127.49	265.39	59.58	98.2	225.77	299.17	163.52	859.8	0.970453
i1_LQ_lanhua_c13809/f4p128/1438	Protein-coding	2	2	710.3	0	0.61	0	81.07	0.64	2.98	1.37	441.05	37.6	0	0.05	710.3	2.14403
i0_LQ_lanhua_c2247/f1p0/954	Protein-coding	2	2	0.14	3.49	45.11	0	104.2	64.95	278.43	3.42	0.5	170.02	130.21	801.86	801.86	1.70411
i1_LQ_lanhua_c28036/f1p0/1137	Protein-coding	2	4	312.9	142.32	326.5	0	460.82	227.34	297.27	356.66	913.51	248.77	205.5	123.54	913.51	0.755054
i1_LQ_lanhua_c37496/f1p6/1931	Protein-coding	2	4	154.87	277.96	337.82	0	383.73	425.37	574.19	338	70.78	753.13	585.93	124.61	753.13	0.676983
i0_LQ_lanhua_c3389/f1p45/505	Uncertain	2	3	429.1	122.58	197.86	0	129.99	193.83	79.16	200.68	851.72	80.39	221.43	87.06	851.72	1.05051
i1_LQ_lanhua_c9403/f1p0/1604	Uncertain	2	4	383.46	346.94	478.05	0	139.11	336.06	64.23	554.33	721.14	75.55	476.07	130.33	721.14	0.733943
i0_LQ_lanhua_c3166/f1p2/772	Protein-coding	2	4	806.15	449.13	157.15	0	317.58	82.4	50.93	158.46	322.78	94.43	121.98	380.07	806.15	0.923283
i2_LQ_lanhua_c41381/f1p11/2089	Protein-coding	2	3	104.45	66.29	303.45	0	175.04	153.78	67.37	786.37	480.4	103.19	59.02	108.21	786.37	1.12278
i1_LQ_lanhua_c50075/f2p0/1261	Protein-coding	2	4	342.84	265.79	215.9	0	502.25	259.02	720.65	182.1	66.55	711.09	386.2	270.83	720.65	0.688027
i0_LQ_lanhua_c636/f2p0/887	Uncertain	2	5	791.15	498.95	600.19	0	552.61	569.27	305.57	409.15	670.35	369.44	771.06	300.92	791.15	0.461836
i1_LQ_lanhua_c13086/f1p6/1098	Uncertain	2	3	0.53	3.78	145.57	0	449.25	353.43	536.94	10.64	0.38	581.15	218.59	330.55	581.15	1.024
i2_LQ_lanhua_c33571/f1p6/2392	Protein-coding	2	3	0	0.3	69.59	0	301.63	266.42	518.68	3.68	0.08	615.33	201.98	421.69	615.33	1.12172
i2_LQ_lanhua_c25106/f1p516/2547	lncRNA	2	2	0	0	0.04	774.9	0	0.03	0	0	0.03	0	0	0.07	774.9	3.46327
i0_LQ_lanhua_c2607/f1p5/897	Uncertain	2	4	210.49	430.42	26.79	0	412.15	182.4	545.57	15.72	67.28	527.74	508.98	22.28	545.57	0.908641
i1_LQ_lanhua_c42492/f1p0/1150	Protein-coding	2	4	706.38	665.32	68.21	0	325.23	253.22	430.29	64.15	161.71	367.89	250.65	230.93	706.38	0.760197
i5_LQ_lanhua_c3883/f1p15/5803	Protein-coding	2	3	0.18	0.03	187.8	0	279.35	498.01	312.37	33.26	0.86	623.73	101.46	445.05	623.73	1.07514
i0_LQ_lanhua_c2878/f1p1/440	Protein-coding	2	2	7.75	773.41	0	0	0	0	0.95	0	1.29	0.85	50.5	1.83	773.41	3.18537
i1_HQ_lanhua_c49977/f6p9/1245	Protein-coding	2	4	355.99	810.56	381.01	0	110.32	241.76	180.02	289.57	192.85	246.12	284.72	635.76	810.56	0.713204
i0_LQ_lanhua_c1737/f1p3/624	Protein-coding	2	4	359.78	199.99	297.31	0	115.21	299.47	53.81	278.51	810.03	73.89	452.21	407.4	810.03	0.793828
i2_LQ_lanhua_c41752/f1p13/2114	Uncertain	2	2	0.08	4.31	458.98	0	450.56	591.42	59.41	81.59	0.41	46.84	4.13	0	591.42	1.55979
i1_LQ_lanhua_c8442/f1p6/1633	Protein-coding	2	4	107.17	105.56	168.8	0	265.32	264.08	657.3	161.13	67.55	594.97	151.51	547.67	657.3	0.855751
i0_LQ_lanhua_c891/f1p0/944	Uncertain	2	3	1.45	13.52	136.9	0	320.62	358.01	550.17	18.03	0.61	552.74	166.83	438.99	552.74	1.03341
i0_LQ_lanhua_c700/f1p0/971	Protein-coding	2	2	0.4	0	767.05	0	74.43	0.34	4.81	3.91	1.04	0	0	0	767.05	3.10174
i1_LQ_lanhua_c48174/f1p1/1580	lncRNA	2	4	394.58	51.09	516.26	0	371.42	205.7	300.19	377.71	61.49	654.02	1.75	44.06	654.02	0.886225
i1_LQ_lanhua_c20049/f1p76/1723	Protein-coding	2	2	734.04	66.05	6.84	0	330.67	1.34	4.99	8.27	168.79	3.85	1.75	18.55	734.04	1.95954
i0_LQ_lanhua_c923/f1p0/714	Protein-coding	2	3	84.51	175.43	51.08	0	117.04	185.07	227.47	40.19	95.28	203.43	520.59	752.28	752.28	1.07211
i1_LQ_lanhua_c52205/f1p5/1364	Protein-coding	2	2	4.31	18.82	11.09	0	12.06	3.99	7.51	7.34	2.69	7.03	767.21	22.06	767.21	3.04165
i1_LQ_lanhua_c23741/f1p0/1633	Protein-coding	2	2	0	4.02	320.49	0	259.79	76.55	23.91	728.3	16.54	27.24	27.04	0	728.3	1.76726
i0_LQ_lanhua_c3423/f1p6/708	Protein-coding	2	4	667.58	324.87	753.4	0	315.47	573.51	181.98	599.06	461.56	246.61	425.51	318.17	753.4	0.536421
i0_HQ_lanhua_c445/f3p0/988	Protein-coding	2	5	755.53	367.67	657.16	0	417.71	770.55	355.04	627.71	568.09	347.88	612.62	562.83	770.55	0.431373
i1_LQ_lanhua_c34284/f1p0/1653	Protein-coding	2	4	117.87	8.16	201.11	0	351.36	266.59	706.45	165.72	80.45	556.09	155.6	81.74	706.45	0.968149
i1_LQ_lanhua_c37487/f1p218/1850	Uncertain	2	2	781.45	94.18	15.25	0	222.63	21.48	57.62	22.74	136.4	35.57	54.51	41.33	781.45	1.75043
i0_LQ_lanhua_c474/f3p0/973	Uncertain	2	4	593.54	761.77	435.61	0	212.23	354.08	108.37	395.58	488.63	151.07	291.34	457.94	761.77	0.609035
i0_LQ_lanhua_c1043/f1p0/495	Uncertain	2	4	598.85	534.93	455.01	0	266.33	465.5	221.6	336.29	713.31	218.62	510.61	703.57	713.31	0.514273
i1_LQ_lanhua_c27267/f1p0/1109	Protein-coding	2	3	315.46	779.31	42.65	0	75.49	87.43	98.22	55.32	19.57	98.34	242.56	87.8	779.31	1.35811
i1_LQ_lanhua_c22614/f1p4/1856	Uncertain	2	2	39.7	20.37	33.3	766.82	16.05	28.38	8.75	45.47	24.48	13.57	20.31	6.82	766.82	2.51875
i2_LQ_lanhua_c13944/f1p58/2029	Protein-coding	2	3	164.54	683.62	244.4	0	42.52	140.75	32.52	219.28	93.07	42.9	571.54	192.79	683.62	1.06213
i2_LQ_lanhua_c22716/f1p48/2972	Protein-coding	2	2	5.31	724.71	8.25	0	3.57	4.2	0.9	5.42	0.31	0.52	31.65	262.92	724.71	2.45155
i1_LQ_lanhua_c20962/f1p14/1977	Protein-coding	2	4	448.17	791.85	271.3	0	108.66	357.33	110.9	269.26	147.86	152.8	403.82	146.01	791.85	0.795758
i0_LQ_lanhua_c955/f1p7/711	Uncertain	2	5	725.17	509.56	699.44	0	769.49	490.92	684	709.97	534.96	653.76	488.24	375.24	769.49	0.384323
i0_LQ_lanhua_c1016/f1p0/1017	Uncertain	2	4	926.77	411.27	383.34	0	291.5	340.65	246.04	410.36	353.42	215.64	315.36	362.75	926.77	0.599256
i1_LQ_lanhua_c22286/f1p0/1927	Protein-coding	2	3	22.4	40.32	172.45	0	287.5	225.38	671.83	149.13	10.5	524.27	148.01	56.15	671.83	1.10304
i2_LQ_lanhua_c18205/f1p191/2540	Protein-coding	2	4	122.62	619.46	255.67	0	143.79	222.13	306.42	359.3	78.67	293.41	612.57	595.7	619.46	0.704249
i2_LQ_lanhua_c13868/f1p7/2047	Protein-coding	2	3	125.62	791.99	84.54	0	153.6	110.98	290.5	93.73	25.67	235.66	261.42	95.28	791.99	1.10919
i0_LQ_lanhua_c895/f1p0/361	lncRNA	2	4	495.41	67.43	419.99	0	133.66	378.59	81.84	496.37	544.87	108.83	91.38	30.13	544.87	0.882273
i3_LQ_lanhua_c20165/f1p0/3294	Protein-coding	2	4	115.3	423.09	437.01	0	310.8	401.34	205.88	542.84	100.02	297.54	741.39	454.33	741.39	0.621774
i2_LQ_lanhua_c53983/f1p0/2670	Protein-coding	2	2	9.95	2.39	10.55	730.98	4.38	12.23	11.16	10.13	3.19	11.09	10.43	6.97	730.98	3.04013
i0_LQ_lanhua_c3381/f1p3/862	Protein-coding	2	5	545.79	370.52	626.9	0	840.57	557.02	590.02	618.11	529.87	548.12	388.51	312.39	840.57	0.421399
i0_HQ_lanhua_c547/f2p0/734	Protein-coding	2	4	55.55	109.65	281.47	0	361.05	346.82	466.82	115.88	21.67	505.03	237.95	637.63	637.63	0.793149
i0_LQ_lanhua_c2024/f1p10/580	Protein-coding	2	4	501.21	211.72	574.29	0	136.72	465.57	51.08	429.4	555.37	74.28	293.87	397.85	574.29	0.672947
i1_LQ_lanhua_c50434/f1p0/1136	Protein-coding	2	3	20.89	17.57	116.32	0	290.24	151.03	538.72	98.93	5.54	601.06	107.77	31.93	601.06	1.25085
i1_LQ_lanhua_c39397/f1p67/1945	Uncertain	2	3	188.59	1.14	445.39	0	115.27	693.02	132.28	370.05	128.5	224.99	141.44	10.92	693.02	1.00999
i9_LQ_lanhua_c35/f1p0/9302	Protein-coding	2	2	0.03	0.04	1.52	712.26	0.5	0.89	0.08	3.62	0.03	0.2	0.02	0.19	712.26	3.42674
i1_LQ_lanhua_c35095/f1p2/1827	Uncertain	2	3	1.13	61.6	59.11	0	152.23	160.92	608.06	83.74	4.65	539.05	24.23	172.94	608.06	1.31893
i0_LQ_lanhua_c2866/f1p2/690	Protein-coding	2	4	370.39	156.14	609.17	0	338.55	538.88	229.99	651.52	388.97	245.51	177.17	94.67	651.52	0.647727
i0_LQ_lanhua_c1967/f1p12/948	Protein-coding	2	4	136.24	123.74	348.69	0	316.67	471.07	389.43	282.58	90.71	400.79	283.15	768.37	768.37	0.680748
i0_LQ_lanhua_c773/f1p0/849	Protein-coding	2	3	341.77	97.97	188.52	0	186.91	197.49	127.58	197.49	793.93	128.52	101.19	76.23	793.93	1.00549
i1_LQ_lanhua_c52068/f1p0/1223	Protein-coding	2	5	353.39	812.18	478.97	0	454.14	363.67	335.29	542.33	656.47	337.01	578.78	329.13	812.18	0.46691
i2_LQ_lanhua_c48681/f1p0/2080	lncRNA	2	4	307.26	414.87	267.69	0	236.44	689.08	91.65	520.86	115.41	346.11	267.19	569.36	689.08	0.63964
i1_HQ_lanhua_c40845/f6p0/1264	Protein-coding	2	4	140.24	89.71	166.74	0	409.81	241.41	645.37	119.4	232.01	582.37	308.61	68.51	645.37	0.810893
i2_HQ_lanhua_c91054/f5p2/2059	Protein-coding	2	4	108.72	17.33	436.71	0	526.31	418.43	497.62	373.91	98.18	441.39	164.25	63.36	526.31	0.773947
i0_LQ_lanhua_c3566/f1p12/602	Protein-coding	2	4	320.72	277.33	108.49	0	328.6	166.23	562.84	88.23	115.74	483.64	602.82	75.75	602.82	0.776674
i0_HQ_lanhua_c516/f2p0/577	Protein-coding	2	4	538.31	440.34	624.45	0	337.79	439.36	141.91	536.69	497.38	151.62	194.45	555.21	624.45	0.544253
i0_LQ_lanhua_c480/f3p0/678	Uncertain	2	4	393.79	752.72	269.95	0	151.46	257.12	300.09	380.02	187.25	246.04	621.27	361.97	752.72	0.618221
i1_LQ_lanhua_c10464/f7p26/1618	Uncertain	2	3	10.95	159.18	70.97	0	170.3	195.88	533.71	57.43	3.19	606.75	328.89	185.96	606.75	1.0414
i1_LQ_lanhua_c24085/f1p7/1980	Uncertain	2	3	50.71	134.06	171.8	0	7.39	751.1	115.7	254.5	50.72	203.73	57.54	138.35	751.1	1.24938
i1_LQ_lanhua_c5732/f1p0/1996	Protein-coding	2	4	25.97	264.62	182.47	0	157.26	305.1	136.19	382.06	29.39	162.86	723.55	70.98	723.55	0.990065
i2_HQ_lanhua_c21541/f3p27/2737	Protein-coding	2	3	15.33	22.53	503.37	0	2.39	431.48	3.46	459.72	50.47	3.71	87.22	37.1	503.37	1.49347
i1_LQ_lanhua_c53272/f1p0/1284	Protein-coding	2	4	42.7	97.97	186.33	0	347	377.18	616.89	238.21	56.69	551.65	147.41	365.43	616.89	0.797342
i1_LQ_lanhua_c1857/f2p0/1725	Protein-coding	2	4	36.55	180.26	174.46	0	198.33	156.24	454.89	69.22	15.5	401.81	113.27	659.52	659.52	0.981002
i1_HQ_lanhua_c44552/f5p0/1123	Protein-coding	2	4	84.58	330.77	187.97	0	248.56	268.83	590.45	153.22	50.39	523.56	359.48	571.55	590.45	0.715979
i1_HQ_lanhua_c40670/f12p0/1332	Protein-coding	2	4	267.94	825.96	354.83	0	253.76	361.78	325.86	356.08	153.63	369.29	529.71	435.31	825.96	0.569535
i1_LQ_lanhua_c42506/f1p0/1205	Protein-coding	2	3	7.67	9.01	217.9	0	269.02	200.32	429.72	64.87	13.84	637.13	192.44	6.32	637.13	1.17517
i2_LQ_lanhua_c53193/f1p27/3140	Protein-coding	2	3	48.49	11.41	38.04	0	92.57	117.45	309.44	28.23	36.02	271.92	86.73	698.11	698.11	1.38233
i5_LQ_lanhua_c2820/f1p89/5428	Protein-coding	2	2	0.03	0.24	0.19	691.2	0.05	0.4	0.01	0.08	0.08	0.07	0.07	0.53	691.2	3.45456
i1_HQ_lanhua_c50321/f2p72/1233	Protein-coding	2	3	50.07	17.59	37.8	0	152.21	137.54	229.12	17.89	732.56	225.53	196.73	88.96	732.56	1.26798
i1_LQ_lanhua_c2335/f2p1/1936	Uncertain	2	3	134.1	64.64	321.08	0	76.17	186.71	34.11	691.37	369.75	74.39	58.39	66.95	691.37	1.14921
i0_LQ_lanhua_c2953/f1p0/639	Protein-coding	2	5	767.69	263.83	603.5	0	498.18	500.47	311.53	492.01	632.03	352.41	454.34	378.09	767.69	0.453417
i1_LQ_lanhua_c41158/f2p0/1418	Uncertain	2	2	45.11	709.78	29.5	0	23.26	29	18.83	44.01	29.68	18.57	89.46	197.68	709.78	1.92486
i2_LQ_lanhua_c94772/f1p69/2436	Protein-coding	2	3	43.69	7.21	510.81	0	42.72	542.77	3.17	196.35	243.71	4.95	143.68	1.92	542.77	1.3554
i1_HQ_lanhua_c6658/f4p0/1526	Protein-coding	2	4	227.53	799.03	259.15	0	140.48	274.57	122.29	313.71	201.95	173.7	386.55	211.79	799.03	0.757989
i0_LQ_lanhua_c1172/f1p0/682	Protein-coding	2	4	546.11	406.9	539.66	0	257.4	405.63	115.75	428.7	623.74	167.56	558.21	428.56	623.74	0.526213
i1_LQ_lanhua_c32965/f1p0/1829	Protein-coding	2	2	29.86	55.37	334.16	0	98.59	148.23	37.74	674.91	17.38	43.71	43.49	7.19	674.91	1.57908
i2_HQ_lanhua_c89701/f12p7/2132	Protein-coding	2	4	192.7	685.94	207.89	0	16.13	351.18	100.38	398.66	136.38	100.84	400.21	207.1	685.94	0.841359
i0_LQ_lanhua_c1311/f1p0/964	Protein-coding	2	5	649.6	225.9	597.78	0	494.11	495.05	379.96	661.44	554.08	426.08	366.47	240.78	661.44	0.461763
i0_LQ_lanhua_c455/f3p0/860	Uncertain	2	5	466.85	729.5	584.39	0	392.25	721.86	446.69	507.14	348.03	478.79	648.21	538.04	729.5	0.400011
i3_LQ_lanhua_c33298/f1p13/3485	Uncertain	2	2	0.04	0.02	0.83	675.94	6.57	0.33	0.55	1.43	1.34	0.34	0.03	0.05	675.94	3.40087
i1_LQ_lanhua_c57077/f1p0/1057	Protein-coding	2	4	148.12	143.24	170.61	0	445.76	241.18	634.44	179.29	106.25	544.45	290.89	439.84	634.44	0.698666
i1_LQ_lanhua_c41250/f2p11/1304	Protein-coding	2	3	59.78	25.48	93.12	0	339.28	520.23	338.91	46.87	22.73	477.14	44.87	22.53	520.23	1.17224
i1_LQ_lanhua_c51612/f1p4/1796	Protein-coding	2	2	0.24	683.49	10.44	0	39.43	8.44	24.19	11.1	2.96	11.18	18.54	0	683.49	2.87892
i0_LQ_lanhua_c2322/f1p3/895	Uncertain	2	4	97.33	497.81	38.73	0	164.53	103.04	529.87	42.41	2.31	402.46	359.37	198.12	529.87	0.956732
i2_LQ_lanhua_c64391/f1p30/2675	Protein-coding	2	4	608.39	343.01	367.63	0	138.43	258.92	73.52	340.58	618.03	91.76	270.75	282.16	618.03	0.686397
i1_LQ_lanhua_c46400/f1p0/1588	Protein-coding	2	4	369.86	825.57	407.2	0	338.76	255.27	214.23	344.68	249.18	273.4	379.45	482.89	825.57	0.562363
i1_LQ_lanhua_c6858/f5p1/1882	Uncertain	2	4	431.88	376.26	564.79	0	347.76	480.51	253.95	740.99	564.25	282.22	351.15	203.87	740.99	0.506254
i2_LQ_lanhua_c51541/f1p7/2408	Protein-coding	2	2	51.95	707.44	46.93	0	29.41	37.96	34.04	54.75	22	40.51	98.18	33.14	707.44	2.01155
i1_LQ_lanhua_c52408/f1p0/1300	Protein-coding	2	4	176.14	321.12	397.9	0	69.24	342.69	71.64	445.73	155.5	80.38	620.58	59.15	620.58	0.847666
i1_LQ_lanhua_c26986/f1p0/1327	Protein-coding	2	4	388.13	209.38	418.58	0	233.49	381.52	133.89	693.28	259.58	149.17	317.55	3.95	693.28	0.728002
i2_HQ_lanhua_c60172/f3p7/2177	Protein-coding	2	4	135.94	260.1	618.26	0	385.28	258.52	206.64	605.61	111.08	289.05	161.22	91.95	618.26	0.741993
i1_LQ_lanhua_c57136/f1p0/1049	Uncertain	2	3	531.47	0.09	23.08	0	203.05	150.51	160.18	516.39	160.51	311.12	0.06	0.96	531.47	1.12467
i0_LQ_lanhua_c3107/f1p18/472	Uncertain	2	2	0.82	592.96	2.38	0	63.59	32.3	146.5	3.13	1.42	152.67	438.3	91.18	592.96	1.51527
i2_LQ_lanhua_c14016/f1p2/2099	Uncertain	2	2	11.86	19.81	10.03	681.62	29.71	12.92	38.03	15.37	8.02	27.01	11.97	8.13	681.62	2.63388
i1_LQ_lanhua_c18151/f1p5/1740	Protein-coding	2	2	0.32	0	50.19	0	178.7	198.9	528.83	1.6	0.19	486.14	74.81	0	528.83	1.51171
i0_HQ_lanhua_c452/f3p0/829	Protein-coding	2	4	409.87	553.49	502.14	0	194.09	405.5	112.21	524.67	502.54	147.83	531.53	322.21	553.49	0.546047
i0_LQ_lanhua_c2039/f1p6/901	Protein-coding	2	5	595.47	512.56	519.84	0	700.88	526.58	529.31	605.99	504.63	528.35	318.98	236.08	700.88	0.410841
i2_LQ_lanhua_c56072/f1p11/2114	Protein-coding	2	3	15.25	22.85	68.51	0	293.32	170.28	548.42	58.32	8.33	494.44	82.82	78.46	548.42	1.2426
i0_LQ_lanhua_c2814/f1p2/718	Protein-coding	2	4	732.01	183.67	289.63	0	571.86	317.89	430.6	286.61	334.84	436.45	221.78	218.68	732.01	0.568177
i0_LQ_lanhua_c2421/f1p0/813	Protein-coding	2	3	24.35	565.25	47.13	0	55.93	170.37	100.93	33.54	26.54	76.81	437.49	371.54	565.25	1.19494
i0_LQ_lanhua_c932/f1p0/813	Protein-coding	2	4	654.13	299.7	556.44	0	369.05	438.66	219.46	619.39	366.05	251.96	354.2	177.4	654.13	0.529181
i2_LQ_lanhua_c13296/f1p51/2358	Uncertain	2	2	12.49	0	537.91	0	0	45.5	0	451.07	132.9	0	0	0	537.91	1.93142
i0_LQ_lanhua_c521/f2p0/830	Protein-coding	2	3	64.67	0	87.01	0	230.27	222.93	582.38	6.71	50.48	451.1	112.9	16.97	582.38	1.24585
i1_HQ_lanhua_c26165/f3p12/1251	Protein-coding	2	3	734.7	164.17	93.35	0	87.21	99.42	76.77	102.98	185.8	89.12	171.69	93.34	734.7	1.1897
i2_LQ_lanhua_c77343/f1p0/2423	Uncertain	2	2	0	2.06	0.94	656.85	4.89	5.64	6.86	3.04	10.46	6.48	26.09	4.42	656.85	3.09807
i2_LQ_lanhua_c34019/f1p1/2266	Uncertain	2	3	17.45	544.76	28.3	0	184.65	110.56	447.96	12.65	4.87	316.13	305.86	121.79	544.76	1.07524
i0_HQ_lanhua_c503/f2p0/606	Protein-coding	2	4	631	313.25	440.94	0	184.14	488.46	107.6	409.53	438.89	132.7	436.17	434.33	631	0.560272
i1_HQ_lanhua_c2008/f4p0/1992	Uncertain	2	4	134.59	553.75	411.14	0	0	166.07	468.61	390.76	119.93	371.26	97.59	225.6	553.75	0.76511
i1_LQ_lanhua_c41909/f1p0/1104	Protein-coding	2	2	8.28	53.58	74.15	0	41.47	142.74	63.85	42.95	10.35	90.62	145.39	689.18	689.18	1.65012
i0_LQ_lanhua_c2844/f1p1/920	Protein-coding	2	4	705.22	240.58	319.86	0	161.94	282.61	86.44	337.54	445.31	100.63	207.14	176.07	705.22	0.733194
i1_LQ_lanhua_c22712/f1p0/1504	Uncertain	2	1	0	0	0	646.55	0	0	0	0	0	0	0	0	646.55	3.4641
i3_LQ_lanhua_c23248/f1p1/3189	Uncertain	2	4	29.57	5.38	410.39	0	423.19	356.86	366.61	259.32	34.25	393.53	22.18	31.44	423.19	0.957966
i0_LQ_lanhua_c1750/f1p0/926	Protein-coding	2	3	18.04	26.6	304.55	0	359.43	90.66	50.89	596.4	34.47	46.55	140.95	1.02	596.4	1.33663
i0_LQ_lanhua_c2156/f1p1/590	Protein-coding	2	4	672.79	532.36	205.29	0	177.98	264.38	130.48	220.88	379.36	119.94	340.71	314.13	672.79	0.663084
i1_LQ_lanhua_c43606/f1p0/1734	Protein-coding	2	4	419.04	169.07	452.7	0	316.45	475.77	255.49	639.35	399.55	350.67	466.53	66.35	639.35	0.551411
i1_LQ_lanhua_c42514/f1p0/1418	Protein-coding	2	2	126.67	37.18	58.37	0	38.75	44.47	46.04	63.37	676.51	33.19	53.63	15.29	676.51	1.85308
i0_LQ_lanhua_c3631/f1p0/873	Protein-coding	2	4	370.33	476.87	319.22	0	207.73	326.79	112.67	332.73	334.83	136.23	708.02	218.97	708.02	0.623291
i1_HQ_lanhua_c30938/f3p4/1591	Protein-coding	2	3	144.79	169.12	92.74	0	39.37	76.14	39.24	87.98	697.6	41.15	113.91	101.55	697.6	1.37638
i2_LQ_lanhua_c51720/f1p1/2161	Uncertain	2	3	8.24	5.5	47.41	0	181.79	118.62	565	67.6	9.46	422.54	60.92	3.44	565	1.47749
i0_LQ_lanhua_c3622/f1p0/869	Protein-coding	2	4	104.64	54.75	186.23	0	220.35	433.81	409.6	52.63	108.62	370.06	264.51	585.62	585.62	0.787015
i0_LQ_lanhua_c1369/f1p0/386	Uncertain	2	5	647.05	283.51	478.44	0	439.76	419.29	277.89	517.38	590.5	290.19	169.46	422.9	647.05	0.483594
i0_LQ_lanhua_c3849/f1p17/356	Uncertain	2	4	703.89	286.33	161.66	0	302.47	316.88	267.15	241.15	520.4	371.05	180.54	156.91	703.89	0.623006
i2_LQ_lanhua_c65295/f1p12/2174	Protein-coding	2	3	0.2	67.69	110.54	0	208.79	240.36	308.32	119.65	2.03	342.45	591.75	0.39	591.75	1.09614
i0_LQ_lanhua_c581/f2p0/526	Protein-coding	2	5	512.21	157.99	535.54	0	549.09	475.93	462.58	432.49	547.77	400.14	221.43	213	549.09	0.484272
i1_HQ_lanhua_c8273/f4p0/1781	Protein-coding	2	4	33.3	207.58	351.79	0	296.85	263.59	198.67	654.08	27.86	187.41	188.59	46.63	654.08	0.888288
i3_LQ_lanhua_c24159/f1p38/3318	Uncertain	2	2	55.61	36.62	588.38	0	8.19	79.91	6.26	376.93	79.41	9.88	34.49	44.07	588.38	1.65308
i1_LQ_lanhua_c33883/f1p0/1781	Protein-coding	2	4	99.2	200.71	640.31	0	100.12	409.36	186.98	354.7	86.79	230.68	344.05	76.74	640.31	0.798155
i0_LQ_lanhua_c2189/f1p0/480	Protein-coding	2	4	61.1	9.31	337.08	0	372.31	582.22	345.91	259.07	133.36	462.12	284.55	248.49	582.22	0.698706
i1_LQ_lanhua_c14094/f1p0/1178	Protein-coding	2	3	389.87	7.62	45.25	0	139.27	72.5	138.8	30.11	203.79	132.56	56.29	611.75	611.75	1.18279
i3_LQ_lanhua_c6741/f1p0/3230	Uncertain	2	2	0.71	0	0.06	624.06	0	0.35	0.25	0.27	0.51	0	0.03	0	624.06	3.45095
i0_LQ_lanhua_c2517/f1p24/528	Uncertain	2	4	487.44	324.98	439.75	0	244.6	289.94	88.69	431.34	540.12	126.14	124.14	103.67	540.12	0.672969
i1_HQ_lanhua_c1592/f7p0/1581	Protein-coding	2	5	416.94	521.56	583.25	0	473.45	504.55	419.89	639.88	329.45	477.9	637.4	256.62	639.88	0.408711
i2_LQ_lanhua_c68293/f1p23/2180	Uncertain	2	2	0	623.94	0	0	0.42	0	9.74	0	0	6.18	35.88	13.84	623.94	3.10768
i1_LQ_lanhua_c26417/f1p0/1112	Protein-coding	2	4	518.67	357.6	503.3	0	321.04	419.21	233.11	608.94	324.23	243.87	185.29	99.89	608.94	0.561153
i1_HQ_lanhua_c41195/f2p0/1252	Protein-coding	2	2	563.45	0.58	1.56	0	119.57	48	32.58	2.08	359.52	45.9	8.98	4.62	563.45	1.80155
i1_HQ_lanhua_c52463/f20p15/1655	Protein-coding	2	4	101.6	10.85	275.63	0	346.51	149.77	455.77	256.92	19.78	370.61	229.16	534.3	534.3	0.775621
i1_HQ_lanhua_c16517/f2p0/1547	Uncertain	2	2	533.26	37.36	5.96	0	67.74	22.71	38.2	4.4	427.29	39.3	34.77	51.2	533.26	1.68998
i0_LQ_lanhua_c1526/f1p5/761	Uncertain	2	4	302.88	253.83	193.27	0	113.78	189.05	53.77	210.65	688.66	77.44	171.5	100.87	688.66	0.904573
i0_HQ_lanhua_c577/f2p11/816	Protein-coding	2	4	476.43	184.6	112.7	0	96.7	219.62	92.68	103.18	626.26	117.4	219.46	215.17	626.26	0.862426
i1_LQ_lanhua_c56910/f1p0/1037	Uncertain	2	4	93.86	360.06	361.36	0	364.78	380.69	379.34	269.04	63.07	342.35	619.41	121.35	619.41	0.633106
i2_LQ_lanhua_c52397/f1p50/2107	Protein-coding	2	2	0.04	0	72.47	0	0.68	1.2	476.78	4.32	0.09	443.23	10.09	0	476.78	2.10436
i1_LQ_lanhua_c13221/f1p14/1196	Protein-coding	2	3	17.19	3.94	1.36	0	50.37	35.18	316.63	0.23	1.27	245.39	407.64	458.91	458.91	1.38004
i0_LQ_lanhua_c3672/f1p4/685	Protein-coding	2	4	442.6	248.7	240.08	0	173.79	334.14	79.53	197.03	657.43	80.51	245.17	189.06	657.43	0.732504
i3_LQ_lanhua_c8160/f1p0/3974	Uncertain	2	3	79.88	230.14	35.04	0	19.23	44.86	44.21	54.98	209.39	30.05	76.97	631.67	631.67	1.45037
i1_LQ_lanhua_c43668/f4p0/1586	Protein-coding	2	3	152.45	664.9	66.04	0	48.93	85.18	48.56	127.62	84.41	56.58	219.53	108.61	664.9	1.26483
i1_LQ_lanhua_c57295/f1p6/1013	Protein-coding	2	3	221.94	209.51	94.48	0	83.58	175.31	60.37	105.32	682.38	77.22	154.07	127.01	682.38	1.05266
i0_LQ_lanhua_c1782/f1p0/637	Protein-coding	2	4	248.95	38.77	238	0	605.79	153.79	354.61	231.35	139.61	324.91	37.9	32.96	605.79	0.870086
i0_LQ_lanhua_c2121/f1p2/555	Uncertain	2	4	242.48	182.99	433.15	0	147.4	319.23	110.42	416.91	634.03	103.74	274.31	262.3	634.03	0.666222
i1_LQ_lanhua_c56740/f1p0/1057	Protein-coding	2	5	516.51	356.78	524.2	0	459.15	413.17	369.92	600.1	406.43	401.13	497.03	102.71	600.1	0.448189
i1_LQ_lanhua_c35941/f1p0/1576	Protein-coding	2	3	0.44	0	404.3	0	410.7	241.88	215.15	398.89	20.66	222.44	32.2	0	410.7	1.06964
i1_LQ_lanhua_c10436/f1p0/1529	Protein-coding	2	3	39.51	6.38	106.31	0	209.93	324.36	384.58	31.86	10.85	400.87	106.63	455.06	455.06	1.00269
i1_LQ_lanhua_c56742/f1p0/1002	Protein-coding	2	4	287.2	164.98	593.32	0	309.11	435.1	206.69	610.52	262.16	235.8	273.04	222.65	610.52	0.577398
i0_LQ_lanhua_c3882/f1p0/351	lncRNA	2	3	6.64	17.32	79.07	0	56.04	527.74	351.7	53.08	3.19	294.66	15.57	39.59	527.74	1.43768
i1_LQ_lanhua_c21616/f2p1/1731	Protein-coding	2	4	60.74	494.58	375.22	0	523.55	164.05	311.03	268.74	69.18	227.54	428.51	178.58	523.55	0.669507
i1_LQ_lanhua_c27983/f1p2/1329	Protein-coding	2	4	316.2	390.87	21.82	0	279.82	49.62	289.12	21.88	81.21	197.22	522.03	343.27	522.03	0.824075
i0_LQ_lanhua_c841/f1p0/691	Protein-coding	2	4	410.86	169.12	187.53	0	79.16	152.66	57.23	197.44	614.7	49.6	166.73	278.79	614.7	0.872065
i3_HQ_lanhua_c16476/f3p0/3285	Uncertain	2	3	81.7	647.16	88.44	0	41.02	82.67	48.67	75.01	51.72	49.87	121.82	191.05	647.16	1.39238
i1_LQ_lanhua_c57293/f1p3/1040	Protein-coding	2	4	245.19	708.62	310.76	0	184.26	336.67	151.76	272.03	134.03	160.12	296.83	300.48	708.62	0.664126
i1_LQ_lanhua_c41494/f1p0/1139	Protein-coding	2	4	197.23	41.76	316.42	0	93.53	271.95	82.11	407.03	545.77	101.83	75.32	21.77	545.77	0.954862
i1_LQ_lanhua_c36834/f1p0/1445	Uncertain	2	2	4.62	2.73	3.01	596.39	3.32	5	1.16	5.46	11.3	1.59	2.06	0	596.39	3.22564
i4_LQ_lanhua_c12844/f1p6/4018	Uncertain	2	2	0	0.06	0	589.92	0.05	0.03	0	0.04	0.14	0	0.1	0.04	589.92	3.46116
i0_LQ_lanhua_c1013/f1p0/988	Protein-coding	2	3	298.54	622.65	36.9	0	187.39	126.25	70.91	51.44	69.52	71.64	244.32	161.93	622.65	1.05202
i1_HQ_lanhua_c50306/f2p0/1240	Protein-coding	2	3	641.64	213.08	20.69	0	84.6	153.44	232.15	13.04	169.41	151.81	224.77	122.78	641.64	1.00496
i1_LQ_lanhua_c9337/f1p2/1643	Protein-coding	2	4	128.1	122.03	61.91	0	228.04	113.93	542.63	93.25	68.28	484.92	148.43	64.55	542.63	0.99075
i1_LQ_lanhua_c2967/f2p0/1811	Protein-coding	2	2	582.34	7.63	43.66	0	139.62	63.19	25.38	97.19	291.87	21.66	42.41	5.69	582.34	1.54205
i0_LQ_lanhua_c2330/f1p4/858	Protein-coding	2	4	89.45	568.72	215	0	316.96	137.93	267.67	403.4	40.71	238.73	426.53	147.46	568.72	0.712743
i4_LQ_lanhua_c13738/f1p3/4063	Protein-coding	2	2	8.4	46.48	5.16	595.89	6.25	19.26	12.2	8.53	3.08	10.34	12.04	5.38	595.89	2.76367
i1_LQ_lanhua_c36125/f1p1/1551	Uncertain	2	3	26.6	4.68	130.01	0	205.21	369.24	361.2	40.18	13.38	494.62	85.12	215.63	494.62	1.03726
i0_LQ_lanhua_c736/f1p0/578	Uncertain	2	4	193.26	202.62	313.13	0	416.53	271.67	526.46	205.73	199.81	488.22	230.31	572.83	572.83	0.556693
i2_LQ_lanhua_c82627/f1p0/2251	Uncertain	2	4	92.21	95.15	101.15	0	435.59	126.49	421.55	95.33	64.75	387.09	440.84	138.94	440.84	0.837463
i1_HQ_lanhua_c28702/f16p0/1318	Protein-coding	2	5	471.16	547.05	382.53	0	453.52	445.25	500.53	465.81	203.95	540.04	609.76	369.92	609.76	0.401328
i1_LQ_lanhua_c26685/f1p0/1372	Uncertain	2	3	112.39	621.21	75.65	0	37.49	99.77	45.94	117.9	51.79	33.5	190.41	223.67	621.21	1.24291
i0_LQ_lanhua_c2705/f1p6/891	Protein-coding	2	4	19.27	114.41	144.28	0	168.92	226.36	165.07	132.62	77.76	206.11	149.89	653.91	653.91	0.969579
i2_LQ_lanhua_c81036/f1p15/2874	Protein-coding	2	3	429.63	513.04	43.89	0	61.08	42.95	48	56.43	222.99	48.7	134.71	67.27	513.04	1.19452
i3_LQ_lanhua_c6960/f1p2/4161	Uncertain	2	2	0	0.02	0.19	575.41	0	0.51	0	0.05	0.09	0.07	0.13	0.97	575.41	3.45082
i0_LQ_lanhua_c2764/f1p27/737	Uncertain	2	2	0	0	1.1	0	581.47	0.52	98.31	0	0	43.11	1.01	35.81	581.47	2.6143
i1_HQ_lanhua_c44040/f14p0/1412	Protein-coding	2	5	478.77	582.81	474.95	0	270.05	626.33	403.31	403.76	240.96	421.04	420.62	345.53	626.33	0.425273
i2_LQ_lanhua_c36468/f1p26/2656	Uncertain	2	4	162.56	335.85	30.14	0	195.07	68.51	478.8	41.36	20.61	387.51	107.51	338.46	478.8	0.91391
i0_LQ_lanhua_c887/f1p0/989	Protein-coding	2	4	219.56	312.8	123.9	0	82.95	134.99	79.89	131.86	631.67	115.11	118.28	83.49	631.67	0.971724
i0_HQ_lanhua_c565/f2p0/693	Protein-coding	2	4	354.19	535.03	59.32	0	317.81	95.38	428.16	67.17	152.81	255.31	312.27	266.11	535.03	0.692494
i1_HQ_lanhua_c30824/f4p18/1623	Protein-coding	2	2	19.06	52.08	33.09	0	36.82	43.41	39.77	36.72	8.53	46.41	95.75	599.2	599.2	1.94614
i1_LQ_lanhua_c41684/f1p0/1123	Protein-coding	2	4	257.24	143.85	80.01	0	284.53	164.63	412.14	125.8	145.54	326.78	607.33	187.27	607.33	0.719087
i1_LQ_lanhua_c26198/f2p0/1232	Protein-coding	2	3	27.22	620.41	155.01	0	130.12	67.41	53.61	136.68	98.49	53.67	180.97	233.98	620.41	1.1188
i1_HQ_lanhua_c52828/f77p0/1824	Protein-coding	2	4	87.39	458.72	115.43	0	216.19	245.58	424.55	130.66	33.65	392.56	391.7	88.82	458.72	0.760579
i4_LQ_lanhua_c8273/f1p0/4257	Uncertain	2	4	226.6	605.18	146.29	0	431.77	112.03	368.44	147.25	128.44	283.6	265.25	289.04	605.18	0.653402
i1_LQ_lanhua_c57203/f1p10/1063	Protein-coding	2	4	365.52	655.79	432.82	0	188.38	284.01	234.22	459.99	327.98	209.76	393.96	293.2	655.79	0.510083
i1_LQ_lanhua_c8722/f1p0/1622	Protein-coding	2	2	9.22	0	313.2	0	163.35	90.28	20.33	527.22	109.65	11.69	2.46	0	527.22	1.57242
i0_LQ_lanhua_c2427/f1p0/958	Protein-coding	2	4	339.9	641.13	324.17	0	162.1	379.97	173.91	365.8	175.44	212.09	194.47	143.28	641.13	0.629603
i1_LQ_lanhua_c5021/f1p121/1730	Protein-coding	2	3	0.14	0	235.96	0	67	529.72	257.09	128.95	3.39	253.64	74.16	0.31	529.72	1.26332
i0_LQ_lanhua_c1321/f1p0/668	Uncertain	2	5	448.13	457.76	377.74	0	484.9	285.41	463.3	315.9	295.58	439.15	164.4	611.09	611.09	0.450677
i1_LQ_lanhua_c26300/f2p4/1191	Protein-coding	2	3	186.97	610.81	50.91	0	86.53	26.6	99.87	62.81	16.43	91	130.52	76.32	610.81	1.3581
i1_LQ_lanhua_c27895/f1p0/1254	Protein-coding	2	4	70.24	0.14	140.47	0	308.51	345.87	345.9	334.27	275.7	470.04	169.67	1.13	470.04	0.793456
i1_LQ_lanhua_c43159/f1p0/1329	Protein-coding	2	2	0.18	563.93	0.15	0	2.14	0	0	0	0.28	0.08	1.74	0	563.93	3.43376
i1_HQ_lanhua_c26345/f2p0/1134	Protein-coding	2	5	300.64	480.2	275.17	0	586.86	284.39	484	316.36	135.82	483.1	377.75	307.94	586.86	0.48385
i1_LQ_lanhua_c25595/f1p18/1875	Protein-coding	2	2	15.49	18.65	2.29	0	8.85	0.39	0.23	2.18	566.88	0.26	11.13	2.12	566.88	3.09622
i1_LQ_lanhua_c35738/f1p7/1697	Uncertain	2	4	341.96	85.97	225.8	0	291.31	240.91	162.11	207.54	621.95	186.55	241.16	30.79	621.95	0.738165
i2_LQ_lanhua_c83234/f1p35/2382	Uncertain	2	3	46.28	1.91	148.97	0	400.8	88.54	310.66	109.16	36.04	473.53	112.05	8.5	473.53	1.11846
i0_LQ_lanhua_c3519/f1p0/747	Protein-coding	2	4	467.25	158.76	336.8	0	476.97	290.49	486.38	384.37	276.03	436.63	239.45	70.9	486.38	0.535679
i2_LQ_lanhua_c98253/f1p26/2515	Protein-coding	2	3	3.18	587.59	113.52	0	62.78	111.42	123.7	198.9	2.27	86.39	137.81	0	587.59	1.35544
i1_LQ_lanhua_c3776/f1p3/1900	lncRNA	2	3	110.1	233.46	223.81	0	3.44	165.83	4.8	118.37	46.5	5.06	314.14	532.77	532.77	1.09922
i1_LQ_lanhua_c8075/f1p1/2010	Uncertain	2	2	0.79	564.6	4.28	0	26.12	5.21	18.47	5.76	0.63	7.92	16.83	0	564.6	2.96857
i1_LQ_lanhua_c52437/f49p0/1767	Protein-coding	2	4	366.2	593.3	108.81	0	88.17	132.14	94.13	139.92	87.2	108.73	267.26	147.84	593.3	0.905168
i3_LQ_lanhua_c7137/f1p10/3418	Uncertain	2	2	7.51	56.62	1.37	564.11	0	0	0	10.97	7.55	0	0	19.15	564.11	2.89428
i0_LQ_lanhua_c629/f2p0/751	Protein-coding	2	5	463.03	461.41	443.9	0	240.41	439.96	188.45	480.87	437.05	175.98	509.97	390.45	509.97	0.456343
i1_LQ_lanhua_c11337/f1p37/1572	Protein-coding	2	5	324.77	564.17	438.83	0	248.53	398.07	172.46	469.69	402.87	216.66	496.98	250.02	564.17	0.483752
i0_LQ_lanhua_c4138/f1p3/230	lncRNA	2	3	335.04	0	212.92	0	8.88	146.15	7.47	243.37	469.12	5.76	0	23.68	469.12	1.32569
i1_LQ_lanhua_c25081/f1p19/1965	Uncertain	2	2	1.6	559.41	0.13	0	0.51	0.23	3.83	0.05	1.49	2.93	46.55	24.81	559.41	2.99201
i0_LQ_lanhua_c606/f2p12/792	Protein-coding	2	4	444.19	494.36	77.2	0	264.34	78.65	273.57	63.33	143.78	214.74	389.03	277.7	494.36	0.704749
i2_HQ_lanhua_c85943/f7p13/2524	Protein-coding	2	2	29.33	73.05	30.97	0	2.29	48.7	14.4	45.24	11.78	22.26	73.65	577.3	577.3	2.058
i0_LQ_lanhua_c3355/f1p2/944	Protein-coding	2	4	300.5	236.36	236.4	0	350.17	169.65	263.66	194.42	683.81	220.93	188.2	219.52	683.81	0.623401
i2_HQ_lanhua_c107544/f4p10/2065	Protein-coding	2	4	97.42	473.41	266.1	0	253.77	269.46	378.97	271.2	39.2	338.8	471.01	95.32	473.41	0.64606
i0_LQ_lanhua_c2149/f1p11/819	Uncertain	2	4	131.41	75.65	476.04	0	522.02	141.96	246.5	307.85	219.98	210	54.42	170.44	522.02	0.745951
i0_LQ_lanhua_c1699/f1p8/646	Protein-coding	2	5	371.01	514.83	368.45	0	631.24	273.94	407.64	398.16	381.05	392.65	413.07	174.32	631.24	0.440364
i0_LQ_lanhua_c2944/f1p0/690	Protein-coding	2	5	643.34	474.82	498.85	0	474.7	423.57	351.16	539.92	488.71	338.36	486.17	358.27	643.34	0.375067
i0_LQ_lanhua_c1972/f1p0/687	Protein-coding	2	4	187.08	624.91	122.56	0	124.48	117.58	142.89	171.43	267.08	140.29	307.66	321.36	624.91	0.752542
i1_HQ_lanhua_c2212/f13p2/1650	Protein-coding	2	4	355.76	4.06	460.48	0	225.46	265.27	215.32	428.25	321.19	203.79	190.89	1.97	460.48	0.710697
i3_LQ_lanhua_c11163/f1p10/3349	Uncertain	2	2	0	0	0.08	547.31	0.03	0.09	0	0.1	0	0.03	0.04	0.1	547.31	3.46086
i3_LQ_lanhua_c33646/f1p0/3606	Protein-coding	2	2	3.16	0.21	9.69	0	219.68	20.08	496.61	1.84	0.89	262.8	153.66	3.37	496.61	1.61485
i0_LQ_lanhua_c2629/f1p13/540	Protein-coding	2	4	504.62	191.96	417.19	0	209.31	301.01	106.02	478.02	306.59	117.43	196.71	131.09	504.62	0.638978
i0_LQ_lanhua_c2942/f1p0/695	Uncertain	2	3	307.03	67.87	276.89	0	70.32	227.11	26.31	284.28	490.5	64.92	32.68	6.47	490.5	1.01932
i0_LQ_lanhua_c3053/f1p1/945	Protein-coding	2	5	352.86	496.45	365.3	0	519.2	352.64	518.66	507.72	224.17	498.42	402.37	239.17	519.2	0.421987
i1_LQ_lanhua_c56954/f1p0/1033	Protein-coding	2	4	177.5	36.04	301.06	0	157.43	246.86	103.14	213.47	587.61	111.68	114.05	45.87	587.61	0.901815
i0_LQ_lanhua_c1501/f1p0/537	Uncertain	2	4	7.53	14.6	172.82	0	103.02	331.47	167.83	90.73	6.57	190.68	337.86	489.36	489.36	0.98713
i0_LQ_lanhua_c3146/f1p11/991	Protein-coding	2	4	357.86	368.81	222.69	0	209.49	231.46	160.6	336.25	575.64	166.83	475.4	401.44	575.64	0.537881
i1_LQ_lanhua_c10987/f2p0/1759	Protein-coding	2	2	0.06	0	182.91	0	106.18	33.23	4.85	537.86	2.63	4.48	2.34	0	537.86	2.15551
i0_LQ_lanhua_c1762/f1p7/618	Uncertain	2	5	555.7	371.25	397.23	0	580.64	366.65	506.72	371.71	261.39	391.41	461.64	517.37	580.64	0.391599
i1_HQ_lanhua_c2527/f6p3/1927	Protein-coding	2	4	326.65	486.87	341.3	0	131.8	279.81	97.05	380.61	263.66	124.29	507.79	280.02	507.79	0.581126
i1_LQ_lanhua_c35877/f1p0/1529	Protein-coding	2	2	48.52	31.67	21.27	0	27.23	27.14	9.16	28.25	29.56	10.44	559.68	4.84	559.68	2.3452
i3_LQ_lanhua_c17548/f1p0/3187	Protein-coding	2	4	17.15	0.59	123.69	0	239.85	251.61	313.87	39.26	11.17	293.69	283.2	454.66	454.66	0.921194
i1_LQ_lanhua_c57200/f1p0/1012	Protein-coding	2	4	298.28	89.68	337.04	0	601.56	231.16	317.2	319.6	252.26	300.39	219.98	71.06	601.56	0.615077
i1_LQ_lanhua_c56965/f1p8/1030	Protein-coding	2	2	1.88	398.27	6.94	0	23.4	6.69	19.44	4.27	427.76	11.14	30.18	101.56	427.76	1.80669
i4_LQ_lanhua_c11301/f1p0/4195	Uncertain	2	3	25.89	36.64	416.44	0	28.6	398.01	6.09	305.79	111.6	16.08	123.67	63.38	416.44	1.2147
i1_HQ_lanhua_c9560/f2p116/1526	Uncertain	2	3	40.87	37.32	89.12	0	525.71	291.8	122.52	31.91	8.3	160.11	204.42	269.99	525.71	1.04376
i1_LQ_lanhua_c12601/f1p0/1796	Uncertain	2	4	300.05	454.05	286.94	0	67.78	366.11	32.98	368.83	297.94	32.99	301.7	195.58	454.05	0.686855
i1_LQ_lanhua_c26632/f1p0/1266	Uncertain	2	2	24.06	9.83	8.81	0	88.26	7.72	11.42	11.12	546.69	11.33	9.7	7.59	546.69	2.5183
i1_LQ_lanhua_c56997/f1p0/1029	Protein-coding	2	5	473.87	567.93	483.21	0	419.46	430.61	348.01	453.34	291.62	375.16	485.15	591.1	591.1	0.376739
i2_HQ_lanhua_c17039/f4p0/2587	Protein-coding	2	2	0.42	0.03	0.14	0	12.84	0.27	0	0.54	535.96	0	0	0	535.96	3.36724
i4_LQ_lanhua_c6914/f1p0/4932	Uncertain	2	3	82.86	28.06	160.7	0	344.4	61.93	167.54	168.59	525.11	147	6.49	41.31	525.11	1.06591
i0_LQ_lanhua_c3630/f1p1/492	Protein-coding	2	3	429.36	72.18	191.6	0	14.3	216.11	34.41	212.49	418.62	30.02	29.01	43.82	429.36	1.09014
i2_LQ_lanhua_c100470/f1p6/2266	Protein-coding	2	4	450.74	307.33	494.51	0	207.63	377.47	107.9	442.9	333.4	135.11	346.17	377.87	494.51	0.514131
i2_HQ_lanhua_c60249/f2p15/2541	Uncertain	2	4	147.66	610.22	225.36	0	134.38	176.25	110.52	277.24	90.19	121.95	145.47	95.66	610.22	0.858591
i1_HQ_lanhua_c2269/f4p1/1900	Protein-coding	2	5	355.36	449.25	473	0	380.83	389.92	336.83	576.77	241.07	332.4	286.73	146.31	576.77	0.460262
i1_LQ_lanhua_c22310/f1p0/1660	Protein-coding	2	2	0	68.3	14.8	0	7.06	42.39	24.55	24.74	18.95	61.91	547.9	38.28	547.9	2.14704
i1_LQ_lanhua_c21468/f1p0/1709	Uncertain	2	5	582.04	482.14	375.81	0	255.05	334.64	241.36	399.43	298.07	270.7	513.85	367.34	582.04	0.442174
i1_LQ_lanhua_c34522/f1p5/1625	Uncertain	2	4	47.03	66.54	401.77	0	133.04	340.98	92.6	448.12	43.77	145	167.55	54.34	448.12	0.934957
i1_LQ_lanhua_c5774/f1p7/1986	Uncertain	2	2	0.33	524.87	0	0	0	0	0	0	0	0	5.68	14.65	524.87	3.32236
i2_LQ_lanhua_c71367/f1p1/2189	Protein-coding	2	3	7.2	3.02	62.26	0	113.86	138.18	447.45	94.76	14.77	387.9	72.43	2.77	447.45	1.34667
i2_LQ_lanhua_c58075/f18p21/2263	Protein-coding	2	5	311.46	443.39	362.82	0	282.16	328.53	206.48	511.46	312.23	211.76	571.05	394.22	571.05	0.459792
i1_HQ_lanhua_c1338/f19p0/1781	Protein-coding	2	3	0.51	409.5	91.59	0	240.3	41.77	69.89	169.9	10.44	69.84	418.61	32.39	418.61	1.16161
i1_HQ_lanhua_c30898/f2p0/1880	Protein-coding	2	2	37.01	19.45	1.1	0	59.74	0.87	1.13	0.73	16.41	1.32	529.1	0.26	529.1	2.70334
i1_LQ_lanhua_c8460/f1p4/1771	Uncertain	2	2	536.77	0.05	3.29	0	49.58	48.14	31.32	30.02	22.67	57.66	0.74	0.33	536.77	2.30766
i0_HQ_lanhua_c397/f2p0/933	Protein-coding	2	3	33.43	263.3	19.97	0	20.36	76.6	35.56	20.43	37.83	52.7	398.19	398.74	398.74	1.32524
i1_LQ_lanhua_c7916/f1p13/1566	Protein-coding	2	3	0.53	0	222.84	0	325.14	307.01	274.26	71.56	0.92	401.34	103.59	53.68	401.34	1.01967
i0_LQ_lanhua_c4236/f3p12/898	Uncertain	2	4	267.81	329.01	348.61	0	487.82	348.64	107.2	415.44	331.63	40.34	192.85	236.08	487.82	0.577857
i1_HQ_lanhua_c52991/f36p0/1746	Protein-coding	2	4	174.75	500.53	395.85	0	183.76	292.52	126.87	458.66	151.49	155.49	331.74	199.25	500.53	0.602707
i1_LQ_lanhua_c26692/f1p0/1351	Uncertain	2	2	0.09	2.7	4.45	0	34.4	45.18	0	0.06	0	0	93.8	522.62	522.62	2.54101
i2_LQ_lanhua_c7134/f1p10/2329	Uncertain	2	3	55.62	301.2	6.86	0	203.28	48.24	149.77	0.43	8.5	143.11	476.25	8.22	476.25	1.27446
i3_LQ_lanhua_c13180/f1p0/3188	lncRNA	2	2	84.03	283.07	0.55	0	0.21	8.63	71.96	0.3	0.57	7.29	240.36	449.6	449.6	1.55511
i1_LQ_lanhua_c52326/f1p35/1096	Protein-coding	2	5	458.32	243.59	421.39	0	372.61	276.92	330.27	582.41	216.93	311.76	199.64	228.15	582.41	0.488295
i1_LQ_lanhua_c50070/f6p0/1376	Protein-coding	2	4	117.71	205.35	71.01	0	188.75	141.44	225.07	204.7	557.17	254.83	337.86	44.12	557.17	0.756945
i1_LQ_lanhua_c20094/f1p0/1559	Protein-coding	2	5	612.9	355.74	361.68	0	245.95	340.44	234.48	280.16	379.3	255.09	369.33	144.71	612.9	0.496439
i2_LQ_lanhua_c105014/f1p4/2098	Protein-coding	2	3	1.55	18.35	5.6	0	448.63	8.58	312.06	8.03	59.57	241.87	66.3	95.41	448.63	1.40351
i1_LQ_lanhua_c56969/f1p3/1084	Protein-coding	2	3	39.87	19.84	53.15	0	152.64	127.65	405.17	44.37	8.82	402.17	73.13	278.58	405.17	1.10533
i2_HQ_lanhua_c106287/f3p1/2092	Protein-coding	2	2	40.94	2.06	4.48	0	41.65	2.61	3.68	3.32	516.46	2.8	3.21	0.19	516.46	2.84077
i0_LQ_lanhua_c3458/f1p0/766	Uncertain	2	4	381.25	570.06	207.74	0	148.1	195.26	143.6	230.8	274.46	138.75	149.54	97.17	570.06	0.69518
i1_LQ_lanhua_c27009/f1p0/1364	Uncertain	2	3	38.45	243.57	51.35	0	63.46	24.97	82.67	46.74	31.28	71.45	154.08	527.06	527.06	1.31707
i1_LQ_lanhua_c56775/f1p7/1057	Protein-coding	2	5	334.72	241.59	261.8	0	586.87	285.88	466.05	313.56	222.83	375.4	258.68	169.89	586.87	0.499764
i1_LQ_lanhua_c37956/f1p0/1484	Protein-coding	2	2	91.2	28.55	71.44	0	92.67	61.85	66.48	75.79	552.64	66.23	37.31	18.95	552.64	1.51
i1_LQ_lanhua_c22672/f1p3/1654	Protein-coding	2	2	0.28	508.49	3.15	0	0.3	1.39	3.2	2.05	0.65	4.15	0.57	47.24	508.49	3.0602
i1_HQ_lanhua_c2381/f3p2/1670	Protein-coding	2	4	4.81	69.85	178.27	0	213.38	172.7	379.72	141.19	45	350.71	392.93	18.13	392.93	0.889139
i0_LQ_lanhua_c1198/f1p0/510	Uncertain	2	4	255.54	112.84	295.19	0	209.68	337.16	60.61	375.48	353.02	68.93	471.34	206.58	471.34	0.63611
i0_HQ_lanhua_c583/f2p0/602	Uncertain	2	2	73.72	87.64	14.47	0	42.87	43.52	24.88	15.14	536.74	21.42	66.05	82.72	536.74	1.72983
i0_HQ_lanhua_c434/f3p0/925	Protein-coding	2	4	508.81	282.42	353.59	0	165.02	310.11	110.93	344.78	399.59	124.62	387.57	268.53	508.81	0.53562
i1_LQ_lanhua_c21839/f1p2/1845	Protein-coding	2	5	444.06	360.16	490.45	0	223.58	450.53	190.22	475.5	362.02	268.25	277.44	221.94	490.45	0.462187
i1_LQ_lanhua_c41411/f1p1/1264	Protein-coding	2	4	268.55	513.09	318.95	0	113.56	242.45	125.86	341.64	263.03	171.21	463.97	269.93	513.09	0.562541
i3_LQ_lanhua_c16690/f2p5/3245	Uncertain	2	2	518.08	12.01	10.91	0	64.39	10.36	40.69	8.78	104.17	22.18	6.64	16.49	518.08	2.13451
i1_LQ_lanhua_c4859/f1p23/1953	Uncertain	2	3	460.64	311.1	18.39	0	62.43	46.64	20.92	63.09	221.62	17.46	31.02	52.2	460.64	1.33167
i1_HQ_lanhua_c2453/f9p0/1905	Protein-coding	2	3	0	144.65	0	0	86.36	27.53	379.41	0	0	398.01	111.54	24.57	398.01	1.48068
i1_LQ_lanhua_c57310/f1p0/1030	Protein-coding	2	4	203.92	295.96	234.27	0	340.63	241.26	529.98	229.65	147.49	502.78	351.71	299.7	529.98	0.513139
i3_LQ_lanhua_c26366/f1p0/3134	Protein-coding	2	4	156.9	446.76	341.56	0	129.81	245.97	94.28	435.77	217.73	115.29	388.83	186.73	446.76	0.627598
i1_LQ_lanhua_c16923/f1p0/1931	Protein-coding	2	3	10.78	3.29	347.64	0	195.87	275.39	167.44	398.84	38.36	214.75	61.96	6.12	398.84	1.0022
i0_LQ_lanhua_c592/f2p0/885	Protein-coding	2	4	48.22	96.14	337.45	0	214.88	319.93	378.54	6.78	26.4	215.43	25.34	280.71	378.54	0.884179
i1_LQ_lanhua_c36618/f1p0/1466	Protein-coding	2	2	19.55	6.11	43.27	0	44	23.62	22.01	52.59	518.41	22.19	28.18	3.26	518.41	2.20089
i2_LQ_lanhua_c36655/f1p28/2636	Protein-coding	2	3	0.11	0.92	66.78	0	75.63	235.16	158.39	14.67	0.47	199.92	140.01	483.76	483.76	1.25196
i0_LQ_lanhua_c3405/f1p0/920	Protein-coding	2	4	199.97	157.85	68.26	0	49.34	186.95	104.67	39.18	203.05	161.54	370.75	499.5	499.5	0.843763
i5_LQ_lanhua_c4424/f1p0/5066	Uncertain	2	2	0.36	1.29	91.94	0	21.65	94.14	51.16	11.98	0.3	66.28	440.63	329.86	440.63	1.54777
i1_HQ_lanhua_c53140/f19p0/1805	Protein-coding	2	4	185.13	0.5	299.29	0	126.1	483.64	120.56	269.77	123.56	199.92	71	5.1	483.64	0.911288
i0_LQ_lanhua_c3477/f1p0/929	Uncertain	2	4	52.61	89.22	112.86	0	225.23	164.85	383.64	72.36	27	408	109.54	353.7	408	0.858689
i2_HQ_lanhua_c35953/f2p8/1697	Protein-coding	2	2	0.22	15.44	6.4	0	39.76	32.6	126.64	1.8	0	119.02	40.91	505.76	505.76	1.93065
i5_LQ_lanhua_c1755/f1p0/6009	Uncertain	2	2	1.09	0.18	0.23	495.44	0.04	0.26	0.03	0.23	1.15	0	0.05	0.01	495.44	3.43934
i0_LQ_lanhua_c1477/f1p0/944	Protein-coding	2	3	420.55	382.72	69.67	0	42.11	52.82	28.25	81.38	198.87	30.83	49.29	28.73	420.55	1.23628
i1_HQ_lanhua_c2820/f4p89/1597	Uncertain	2	3	173.24	0.32	165.52	0	109.81	310.95	140.02	476.22	97.62	179.17	7.13	4.13	476.22	1.0278
i1_LQ_lanhua_c23169/f1p37/1631	Uncertain	2	5	563.94	168.57	355.81	0	391.79	300.31	402.53	338.51	321.2	375.09	285.31	170.59	563.94	0.465168
i1_LQ_lanhua_c57251/f1p6/1179	Protein-coding	2	5	493.85	409.85	262.46	0	360.62	207.37	416.18	276.29	158.76	331.93	278.28	486.38	493.85	0.464028
i0_LQ_lanhua_c602/f2p0/402	Protein-coding	2	4	358.82	74.72	480.83	0	105.57	177.32	120.9	327.91	255.17	229.2	46.44	146.39	480.83	0.733267
i1_HQ_lanhua_c1937/f10p0/1821	Protein-coding	2	3	118.86	83.96	80	0	128.59	102.76	85.11	72.55	103.97	83.77	554.15	23.37	554.15	1.18233
i1_HQ_lanhua_c40955/f4p0/1109	Protein-coding	2	4	303.58	25.04	279.29	0	398.28	197.25	324.98	309.68	124.71	134.65	327.13	0.75	398.28	0.700271
i0_LQ_lanhua_c2433/f1p16/679	Protein-coding	2	4	387.8	226.42	316.64	0	117.3	367.36	59.98	301.29	258.07	70.44	433.63	187.1	433.63	0.623011
i0_LQ_lanhua_c938/f1p0/874	Protein-coding	2	3	59.11	84.66	109.83	0	111.46	92.91	130.27	99.34	563.2	184.17	162.14	78.42	563.2	1.01338
i1_LQ_lanhua_c56797/f1p0/1030	Protein-coding	2	3	19.88	58.09	65.33	0	62.35	174.61	181.57	38.51	42.71	184.95	166.38	518.25	518.25	1.11807
i2_LQ_lanhua_c57010/f2p22/2464	Protein-coding	2	4	231.41	288.85	385.43	0	218.61	277.12	146.5	529.24	230.71	182.08	346.53	72.3	529.24	0.581155
i0_LQ_lanhua_c2794/f1p0/926	Protein-coding	2	5	485.79	338.26	397.1	0	385.74	393.96	321.68	365	266.6	391.29	195.24	97.09	485.79	0.464135
i0_LQ_lanhua_c473/f3p0/952	Protein-coding	2	4	415.2	152.68	202.82	0	130.62	200.37	81.03	212.89	514.46	104.15	230.38	169.85	514.46	0.698996
i1_LQ_lanhua_c5872/f1p6/1542	Uncertain	2	4	131.87	199.67	468.96	0	263.54	442.98	277.57	418.56	129.52	302.66	326.03	196.7	468.96	0.534135
i2_LQ_lanhua_c115611/f1p12/2476	Uncertain	2	3	115.25	541.82	89.22	0	82.62	87.78	50.61	105.79	224.71	67.98	101.44	63.27	541.82	1.10202
i0_LQ_lanhua_c3272/f1p0/712	Protein-coding	2	3	527.94	86.89	105.01	0	108.49	82.23	78.38	100.54	279.25	69.36	94.63	52.49	527.94	1.06366
i1_LQ_lanhua_c13714/f1p7/1153	Protein-coding	2	3	217.13	531.78	71.56	0	96.98	68.72	72.35	57.96	87.92	79.51	101.58	226.1	531.78	1.04543
i1_HQ_lanhua_c19449/f2p0/1570	Protein-coding	2	4	504.94	188.15	29	0	258.64	125.62	257.14	288.21	181.13	159.63	53.13	67.5	504.94	0.796959
i1_LQ_lanhua_c4518/f1p2/1449	Protein-coding	2	4	22.72	41.9	291.01	0	413.73	146.82	150.08	375.51	87.5	167.47	103.07	11.07	413.73	0.929432
i1_LQ_lanhua_c9815/f1p0/1675	Uncertain	2	2	0	485.35	0.05	0	0.14	0.16	0.57	0	0	0.21	7	0.78	485.35	3.39632
i1_LQ_lanhua_c42094/f1p0/1279	Protein-coding	2	3	40.45	38.16	38.26	0	91.08	83.79	344.54	23.97	14.71	210.61	111.81	435.7	435.7	1.17045
i0_LQ_lanhua_c3313/f1p4/928	Protein-coding	2	3	135.78	530.6	52.51	0	125.77	55.29	132.48	46.16	27.85	92.23	107.75	27.49	530.6	1.2567
i1_LQ_lanhua_c27522/f1p1/1367	Protein-coding	2	4	92.54	94.59	321.41	0	179.72	530.04	261.88	205	166	318.92	172.37	109.5	530.04	0.683601
i1_HQ_lanhua_c50237/f3p11/1273	Uncertain	2	3	160.71	539.89	76.65	0	96.75	53.69	121.68	116.02	25.83	83.4	98.7	59.53	539.89	1.1668
i4_LQ_lanhua_c10416/f1p0/4637	Protein-coding	2	2	0	1.48	0	483.48	0	0.24	0	0	0	0.06	0.33	8.31	483.48	3.38486
i0_LQ_lanhua_c2936/f1p0/759	Protein-coding	2	4	384.91	175.44	143.49	0	91.18	141.59	46.65	129.04	485.84	58.08	148.73	125.41	485.84	0.865956
i1_LQ_lanhua_c41937/f1p0/1329	Protein-coding	2	2	8.5	0.37	63.71	0	18.48	93.31	42.11	7.88	1.07	62.9	70.99	502.29	502.29	1.9158
i2_LQ_lanhua_c18049/f1p26/2371	Uncertain	2	3	143.67	512.15	51.2	0	17.79	63.24	20.05	72.19	106.93	8.37	153.42	108.29	512.15	1.32037
i0_LQ_lanhua_c2917/f1p0/779	Protein-coding	2	4	499.64	100.32	121.39	0	97.93	110	83.53	106.72	294.35	94.87	106.16	314.32	499.64	0.859522
i1_LQ_lanhua_c52266/f1p0/1278	Protein-coding	2	4	358.12	94.47	275.55	0	401.33	238.35	468.69	290.42	171.4	365.1	210.4	119.19	468.69	0.553479
i0_LQ_lanhua_c1971/f1p6/665	Uncertain	2	3	63.22	1.55	225.01	0	204.86	174.71	71.16	337.19	404.8	101.27	5.1	0.28	404.8	1.04229
i0_LQ_lanhua_c1335/f1p0/974	Protein-coding	2	4	132.47	106.21	176.83	0	174.31	267.42	226.96	99.02	90.02	296.05	259.39	538.46	538.46	0.699332
i1_HQ_lanhua_c52662/f60p1/1622	Protein-coding	2	3	55.11	501.84	76.15	0	51.07	83.13	31.73	84.44	92.03	37.83	155.66	257.38	501.84	1.16011
i0_LQ_lanhua_c2045/f1p3/972	Uncertain	2	3	23.91	530.85	90.87	0	132.25	60.25	160.36	160.93	28.08	121.26	156.47	112.17	530.85	1.04754
i0_LQ_lanhua_c643/f2p0/740	Protein-coding	2	4	268.7	417.64	334.73	0	116.12	367.28	98.4	289.55	393.81	151.85	363.48	361.5	417.64	0.521393
i1_LQ_lanhua_c7045/f1p0/1570	Protein-coding	2	2	25.76	22.23	15.95	0	8.71	15.79	6.31	15.74	488.18	8.82	14.24	6.96	488.18	2.62304
i3_LQ_lanhua_c25845/f1p18/3346	Uncertain	2	4	11.43	391.13	52.66	0	204.66	118.85	366.24	81.98	8.72	282.48	181.89	215.21	391.13	0.858123
i1_LQ_lanhua_c8276/f1p4/1910	Uncertain	2	4	35.31	16.33	315.69	0	394.61	161.62	263.48	213.82	54.09	230.36	34.29	10.63	394.61	0.949009
i1_HQ_lanhua_c50271/f3p0/1172	Protein-coding	2	2	19.15	34.61	6.08	0	46.12	2.01	16.47	3.47	485.72	16.74	3.47	103.49	485.72	2.22523
i1_LQ_lanhua_c13446/f1p0/1243	Protein-coding	2	4	366.08	468.49	106.13	0	95.25	85.23	73.05	128.91	234.32	51.79	145.35	104.98	468.49	0.880119
i1_LQ_lanhua_c2533/f4p0/1682	Protein-coding	2	2	107.76	45.76	21.67	0	28.7	23.69	29.8	45.66	500.84	33.59	49.64	23.14	500.84	1.79731
i3_LQ_lanhua_c18988/f1p15/3132	Protein-coding	2	4	158.3	42.11	173.1	0	339.66	219.85	430.72	217.45	112.74	379.63	126.09	59.96	430.72	0.723461
i1_LQ_lanhua_c43244/f1p0/1321	Protein-coding	2	4	366.42	147.45	218.51	0	389.99	193.25	316.17	383.35	440.71	288.51	282.01	67.22	440.71	0.528372
i0_LQ_lanhua_c1440/f1p0/901	Uncertain	2	4	116.06	130.61	204.53	0	340.63	182.35	430.57	161.08	65.75	316.7	234.64	418.6	430.57	0.627995
i2_LQ_lanhua_c41548/f1p2/2024	Protein-coding	2	3	1.92	12.28	66.87	0	73.66	132.63	254.86	38.69	6.84	231.28	68.94	447.07	447.07	1.22325
i0_LQ_lanhua_c1696/f1p0/660	Protein-coding	2	2	37.8	389.41	2.49	0	17.87	5.36	28.69	0.81	3	13.11	54.43	333.54	389.41	1.83953
i0_LQ_lanhua_c1072/f1p0/896	Uncertain	2	4	63.23	159.64	48.92	0	117.4	87	290.46	55.01	26.78	210.69	392.94	374.58	392.94	0.891087
i2_LQ_lanhua_c65855/f1p31/2400	Protein-coding	2	4	83.48	88.88	383.58	0	113.75	423.01	113.88	361.02	254.05	196.34	123.49	254.49	423.01	0.678533
i1_LQ_lanhua_c13821/f1p0/1182	Protein-coding	2	4	480.59	301.29	94.36	0	83.48	93.17	63.28	88.39	284.17	81.66	198.52	186.91	480.59	0.829608
i1_HQ_lanhua_c10078/f3p0/1729	Protein-coding	2	3	6.98	1.85	24.41	0	153	127.39	345.47	6.13	7.38	378.12	87.76	9.9	378.12	1.41112
i3_LQ_lanhua_c21566/f1p6/3113	Protein-coding	2	3	474.65	117.15	38.63	0	30.51	56.61	26.77	39.48	257.21	28.13	104.68	104	474.65	1.26493
i0_LQ_lanhua_c2852/f1p7/557	Uncertain	2	4	227.9	385.26	133.07	0	34.72	82.98	22.67	93.36	313.53	25.47	321.87	227.95	385.26	0.863411
i0_LQ_lanhua_c2726/f1p1/670	Protein-coding	2	4	488.97	241.53	279.51	0	169.66	226.64	100.6	235.72	428.17	109.17	220.53	268.37	488.97	0.582049
i0_LQ_lanhua_c1182/f1p0/921	Uncertain	2	4	109.67	455.52	315.27	0	135.73	397.53	114.93	271.88	175.72	178.52	321.57	144.79	455.52	0.612819
i1_LQ_lanhua_c40360/f1p0/1668	Protein-coding	2	3	2.25	316.3	1.48	0	35.67	3.22	199.06	1.45	0	139.84	376.38	90.59	376.38	1.37714
i1_LQ_lanhua_c16939/f1p0/1857	Protein-coding	2	4	478.52	200.01	85.07	0	44.18	121.64	78.38	107.89	212.05	88.11	323.11	103.65	478.52	0.868636
i0_LQ_lanhua_c2979/f1p0/620	Protein-coding	2	4	205.06	13.48	74.85	0	443.13	126.93	280.05	119.53	41.53	217.75	288.68	71.17	443.13	0.849652
i2_LQ_lanhua_c13000/f1p3/2483	Protein-coding	2	4	16.55	2.77	261.94	0	157.08	358.55	293.65	179.55	44.11	302.24	110.9	9.85	358.55	0.919246
i2_LQ_lanhua_c77424/f1p54/2854	Protein-coding	2	2	13.99	107.28	14.52	0	1.06	68.47	7.98	25.47	41.68	19.64	283.97	423.17	423.17	1.58467
i0_LQ_lanhua_c3648/f1p16/776	Uncertain	2	5	412.54	186.28	283.25	0	454.61	293.09	412.94	347.68	304.53	353.83	222.28	114.17	454.61	0.471375
i2_LQ_lanhua_c52592/f1p1/2848	Uncertain	2	3	3.14	2.89	196.85	0	99.48	112.84	29.91	226.33	438.59	33.11	28.31	0	438.59	1.35834
i0_LQ_lanhua_c2697/f1p4/998	Protein-coding	2	5	287.73	420.63	410.96	0	231.85	436.84	236.34	422.38	237.32	172.65	402.4	358.04	436.84	0.439882
i1_HQ_lanhua_c2444/f6p2/1807	Protein-coding	2	3	9.71	9.3	28.15	0	232.1	101.09	387.76	28.13	3.86	302.5	151.36	36.6	387.76	1.23224
i2_LQ_lanhua_c118607/f1p4/2004	Uncertain	2	3	410.62	7.38	78.14	0	65.01	142.23	27.3	322.39	65.08	2.93	100.96	4.66	410.62	1.29564
i0_LQ_lanhua_c1184/f1p1/747	Uncertain	2	3	36.03	85.25	51.9	0	176.03	23.25	288.52	38.72	19.39	226.77	166.49	428.62	428.62	1.03118
i1_LQ_lanhua_c57081/f1p0/1023	Protein-coding	2	3	0.86	1.21	65.6	0	130.65	211.27	220.17	10.83	0.76	427.53	46.94	19.38	427.53	1.39866
i1_HQ_lanhua_c3082/f2p30/1566	Protein-coding	2	4	38.79	68.48	368.96	0	247.69	361.13	255.07	219.98	44.21	218.45	121.59	14.17	368.96	0.810647
i1_LQ_lanhua_c42085/f1p0/1239	Protein-coding	2	4	88.58	144.56	154.18	0	150.22	146.09	162.58	118.29	76.09	173.29	229.49	542.51	542.51	0.796263
i0_LQ_lanhua_c2965/f1p0/491	lncRNA	2	3	0.39	25.95	161.46	0	227.07	267.05	367.41	62.23	4.65	304.78	82.76	43.96	367.41	1.02049
i2_HQ_lanhua_c30443/f3p7/2183	Protein-coding	2	3	504.33	57.83	77.75	0	82.1	84.18	44.58	94.59	185.2	48.14	69.08	72.96	504.33	1.19363
i0_LQ_lanhua_c2610/f1p0/619	Protein-coding	2	5	565.48	236.29	288.29	0	285.84	361.6	386.69	320.82	262.47	345.86	328.26	408.44	565.48	0.415768
i1_LQ_lanhua_c13942/f1p0/1094	Protein-coding	2	5	482.54	271.87	358.68	0	272.08	278.04	270.01	368.06	293.95	267.4	458.59	124.28	482.54	0.457112
i1_LQ_lanhua_c47053/f1p2/1506	Uncertain	2	3	190.71	82.03	173.02	0	0	287.33	0	18.51	0.35	0	1.55	373.13	373.13	1.3976
i0_LQ_lanhua_c3894/f1p3/369	lncRNA	2	4	114.9	58.32	298.7	0	227.47	329.55	247.37	289.62	243.3	332.7	30.63	0.49	332.7	0.722989
i0_LQ_lanhua_c3661/f1p0/911	Protein-coding	2	2	0.83	0	19.93	0	208.31	30.98	212.22	6.51	0.99	408.2	18.67	0.16	408.2	1.73133
i1_HQ_lanhua_c21698/f2p0/1667	Protein-coding	2	2	4.44	462.49	8.72	0	8.68	12.85	28.53	3.73	1.49	17.49	17.17	38	462.49	2.59042
i1_HQ_lanhua_c41286/f2p11/1262	Protein-coding	2	3	419.72	58.21	68.38	0	124.83	51	33.89	98.33	333.5	30.6	82	23.78	419.72	1.18007
i2_LQ_lanhua_c101425/f1p14/2645	Uncertain	2	4	216.29	2.29	307.75	0	296.92	261.07	225.14	280.63	78.46	268.57	15.65	4.88	307.75	0.798042
i1_HQ_lanhua_c43910/f10p0/1550	Protein-coding	2	4	284.93	109.7	59.89	0	68.87	76.13	67.97	78.39	263.7	73.25	68.76	448.91	448.91	0.974419
i2_LQ_lanhua_c47178/f1p3/2903	Uncertain	2	2	0	0.24	0.16	449.91	0.01	0	0.09	0.37	0.08	0	0	0	449.91	3.45614
i1_HQ_lanhua_c28265/f7p0/1879	Protein-coding	2	4	52.49	34.85	98.92	0	146.7	151.21	289.38	97.81	34.68	289.96	429.99	80.65	429.99	0.912859
i1_LQ_lanhua_c57301/f1p1/1085	Protein-coding	2	4	325.6	482.24	214.26	0	163.69	226.4	173.44	265.28	426.8	190.37	256.42	128.62	482.24	0.545916
i2_LQ_lanhua_c53023/f1p4/2440	Protein-coding	2	2	367.55	0.03	42.14	0	200.81	21.32	9.22	16.01	287.19	4.82	1.34	0	367.55	1.63834
i1_HQ_lanhua_c41294/f2p1/1152	Protein-coding	2	4	330.54	110.85	31.58	0	131.01	64.51	276.12	36.91	37.65	176.6	403.67	140.88	403.67	0.892958
i1_LQ_lanhua_c57389/f1p0/1031	Protein-coding	2	5	296.8	372.72	495.66	0	291.16	370.89	242.39	435.55	179.43	300.78	283.76	196.27	495.66	0.448379
i1_LQ_lanhua_c13427/f1p0/1197	Protein-coding	2	4	265.08	292.4	204.47	0	490.54	188.87	393.28	279.88	196.12	345.05	299.38	107.6	490.54	0.506671
i0_LQ_lanhua_c1105/f1p0/700	Protein-coding	2	5	313.32	202.02	394.21	0	278.7	346.37	195.25	415.14	434.63	228.27	242.81	104.03	434.63	0.491841
i2_LQ_lanhua_c25152/f1p0/2551	Protein-coding	2	3	2.5	0.95	136.74	0	149.7	213.74	326.4	118.65	5.65	353.15	23.93	5.9	353.15	1.15971
i0_HQ_lanhua_c494/f2p0/938	Protein-coding	2	5	521.25	359.47	316.16	0	323.42	320.66	190.19	350.27	299.95	203.53	292.67	154.51	521.25	0.464327
i1_LQ_lanhua_c37979/f1p0/2016	Protein-coding	2	2	0	453.29	19.08	0	16.96	49.69	0.8	74.94	1.01	2.47	0	0	453.29	2.49918
i1_LQ_lanhua_c19344/f1p0/1621	Protein-coding	2	4	203.98	164.31	177.8	0	209.25	258.5	173.1	316.36	240.99	188.36	549.55	148.33	549.55	0.586453
i1_LQ_lanhua_c39983/f1p0/1813	Protein-coding	2	4	53.27	100.11	345.88	0	115.99	329.13	118.22	368.55	51.67	127.7	243.02	56.29	368.55	0.80672
i0_LQ_lanhua_c1441/f1p66/987	Protein-coding	2	4	427.9	182.76	99.97	0	108.64	101.36	73.19	101.67	264.89	63.68	358.07	220.03	427.9	0.768947
i1_LQ_lanhua_c43400/f1p0/1122	Protein-coding	2	4	216.74	189.55	202.82	0	470.87	190.11	360.47	242.57	137.97	322.82	158.68	59.32	470.87	0.601419
i0_LQ_lanhua_c1854/f1p0/676	Protein-coding	2	4	444.77	320.89	320.23	0	173.78	315.36	110.49	300.65	375.14	121.03	264.98	176.53	444.77	0.524914
i0_LQ_lanhua_c1682/f1p4/743	Protein-coding	2	3	14.61	55.32	115.78	0	70.74	236.72	110.25	43.84	31.8	124.18	146.15	466.18	466.18	1.08418
i1_LQ_lanhua_c33039/f1p2/1679	Protein-coding	2	4	220.23	347.12	324.41	0	272	244.86	158.74	448.47	274.85	151.82	189.19	28.93	448.47	0.57665
i1_HQ_lanhua_c26251/f2p18/1361	Protein-coding	2	4	276.14	112.55	352.29	0	432.78	249.37	152.53	359.92	229.78	190.79	217.38	55.13	432.78	0.582329
i2_LQ_lanhua_c4467/f1p2/2528	Uncertain	2	3	0.46	1.51	25.87	0	137.24	71.02	251.99	6.81	1.32	228.42	36.02	381.7	381.7	1.3382
i0_LQ_lanhua_c818/f1p0/840	Uncertain	2	4	269.68	124.55	445.74	0	318.86	333.16	249.09	381.65	306.7	312.95	155.25	124.45	445.74	0.504839
i1_LQ_lanhua_c8087/f1p0/1665	Protein-coding	2	3	0.29	36.73	26.45	0	108.39	142.61	343.99	23.64	0.98	360.93	46.79	105.34	360.93	1.27385
i0_LQ_lanhua_c3604/f1p19/744	Protein-coding	2	4	392.1	258.75	232.81	0	377.05	251.91	423.48	279.09	139.6	356.92	200.39	105.04	423.48	0.504833
i1_HQ_lanhua_c2271/f6p9/1664	Uncertain	2	2	430.4	8.52	9.1	0	96.43	9.26	9.11	6.53	175.76	10.2	4.79	6.15	430.4	1.98677
i1_LQ_lanhua_c56796/f1p0/1040	Uncertain	2	5	355.1	324.3	372.84	0	141.37	286.57	165.5	357.64	470.4	239.48	338.83	230.44	470.4	0.46286
i0_LQ_lanhua_c1891/f1p5/738	Uncertain	2	4	421.25	197.26	409.98	0	164.87	250.11	215.2	356.77	355.51	196.33	161.07	133.88	421.25	0.52712
i1_LQ_lanhua_c39991/f1p0/1594	Protein-coding	2	2	62.41	42.56	45.15	0	71.87	32.23	31	63.93	467.33	18.79	122.86	17.15	467.33	1.54693
i7_LQ_lanhua_c97/f1p0/8023	Uncertain	2	2	0	0.01	0	434.97	0	0.01	0	0	0.02	0	0	0	434.97	3.46375
i0_LQ_lanhua_c2969/f1p6/711	Protein-coding	2	2	28.89	29.26	37.15	0	53.57	35.47	69.77	33.11	466.96	68.82	39.18	16.77	466.96	1.71407
i1_HQ_lanhua_c2398/f8p6/1537	Protein-coding	2	3	0	0	14.09	0	98.54	173.18	316.37	15.71	0.53	347.63	25.93	64.49	347.63	1.42407
i0_LQ_lanhua_c1559/f1p8/546	Protein-coding	2	5	497.75	243.84	364.29	0	212.52	361.33	281.74	302.93	383.97	253.58	396.19	223.8	497.75	0.425939
i0_LQ_lanhua_c2580/f1p4/948	Protein-coding	2	5	189.91	226.26	266.45	0	388.01	212.37	352.43	235.42	471.6	308.21	253.17	422.76	471.6	0.450518
i0_LQ_lanhua_c1614/f1p0/665	Protein-coding	2	4	307.14	200.91	422.26	0	156.36	259.59	92.29	403.53	183.78	118.6	177.59	133.85	422.26	0.608981
i0_LQ_lanhua_c2820/f1p89/836	Protein-coding	2	4	489.46	208.17	261.07	0	199.88	279.96	98.57	300.6	321.11	147.44	185.36	142.14	489.46	0.567784
i0_HQ_lanhua_c534/f2p0/644	Protein-coding	2	4	416.65	74.08	84.29	0	234.31	83.52	137.28	79.78	350.45	125.09	78.31	80.65	416.65	0.857187
i0_LQ_lanhua_c2999/f1p0/858	Protein-coding	2	3	101.94	90.04	53.28	0	32.92	91.41	51.97	42.75	480.18	50.98	71.67	71.2	480.18	1.31319
i2_LQ_lanhua_c68373/f1p13/2165	Uncertain	2	4	394.44	60.98	243.49	0	325.65	94.82	200.53	189.14	201.25	231.39	33.75	31.86	394.44	0.743272
i1_LQ_lanhua_c43332/f1p0/1125	Uncertain	2	4	210.14	353.83	97.82	0	211.45	89.04	383.06	134.6	64.26	344.06	265.28	145.67	383.06	0.648799
i2_LQ_lanhua_c101059/f1p7/2572	Uncertain	2	3	27.09	262.26	22.62	0	75.31	45.47	107.71	54.1	11.2	97.97	132.81	428.54	428.54	1.17898
i1_LQ_lanhua_c42321/f1p0/1336	Protein-coding	2	4	335.28	512.34	226.29	0	224.78	193.91	221.28	189.45	80.89	251.62	213.4	194.49	512.34	0.564069
i1_LQ_lanhua_c27773/f1p0/1111	Protein-coding	2	4	38.52	26.83	108.97	0	152.8	258.4	362.31	163.8	29.25	334.85	178.42	42.17	362.31	0.877089
i1_HQ_lanhua_c2413/f4p8/1814	Protein-coding	2	2	81.72	32.98	44.41	0	46.67	31.99	28.12	49.27	459.78	28.7	34.34	17.2	459.78	1.73882
i0_LQ_lanhua_c710/f1p0/601	Uncertain	2	3	197.09	481.67	49.41	0	127.13	47.79	107.13	56.87	97.67	81.64	142.06	88.36	481.67	1.00684
i2_LQ_lanhua_c45221/f1p2/2764	Protein-coding	2	2	0.08	46.97	0.1	0	0	0.22	0.04	0	0.06	0	8.96	431.74	431.74	3.04533
i4_LQ_lanhua_c6021/f1p2/5166	Uncertain	2	2	0.52	0.21	0.6	429.26	0.33	0.23	0.08	0.44	0.78	0.29	0.14	0.32	429.26	3.42974
i1_LQ_lanhua_c40036/f1p0/1748	Uncertain	2	2	0	0	31	0	19.06	50.85	278.56	8.31	0.14	370.16	20.47	1.09	370.16	1.90419
i1_LQ_lanhua_c10405/f1p5/1563	Protein-coding	2	2	1.54	1.68	0.86	0	0.59	1.67	0.55	1.25	429.43	0.45	1.57	0.97	429.43	3.36866
i0_LQ_lanhua_c1825/f1p8/695	Protein-coding	2	2	117.32	1.72	0	0	129.63	0	0	0.18	1.1	0	1.44	418.38	418.38	2.21572
i0_LQ_lanhua_c1475/f1p212/971	Protein-coding	2	2	66.64	43.77	43.72	0	76.59	49.47	55.09	43.99	470.15	51.34	54.44	30.82	470.15	1.50457
i2_LQ_lanhua_c5306/f1p4/2583	Uncertain	2	4	273.24	135.33	120.68	0	417.49	112.82	319.16	140.98	126.69	316.4	82.65	284.33	417.49	0.636195
i2_LQ_lanhua_c89285/f3p18/2785	Uncertain	2	4	61.08	265.32	151.35	0	84.87	130.74	71.59	219.19	79.34	117.05	455.23	51.58	455.23	0.876612
i1_LQ_lanhua_c41688/f1p2/1245	Uncertain	2	4	233.06	427.75	24.64	0	96	126.42	35.86	115.99	104.59	34.07	268.3	155.55	427.75	0.910926
i1_LQ_lanhua_c34971/f1p9/1533	Protein-coding	2	3	1.23	2.99	133.45	0	71.39	334.65	112.53	302.63	26.76	123.93	283.45	35.35	334.65	1.03455
i0_LQ_lanhua_c3481/f1p0/885	Uncertain	2	4	326.98	178.34	328.82	0	94.72	273.47	76.89	393.41	214.08	70.76	223.59	113.93	393.41	0.642678
i1_LQ_lanhua_c8951/f1p0/2049	Uncertain	2	3	85.25	425.04	31.03	0	43.7	228.08	48.06	29.01	22.94	72.98	28.77	8.67	425.04	1.43776
i3_LQ_lanhua_c7490/f1p2/3249	Uncertain	2	2	4.7	407.99	94.57	0	0.85	4.82	11.01	34.73	4.27	0.75	29.82	200.28	407.99	1.85308
i1_LQ_lanhua_c38823/f1p2/1426	Protein-coding	2	4	363.13	271.03	107.02	0	226.06	231.95	155.74	200.45	331.2	132.01	427.25	340.73	427.25	0.527087
i1_LQ_lanhua_c36587/f1p7/1720	Protein-coding	2	4	1.25	2.36	111.24	0	143.13	188.91	278.97	46.43	0.4	331.46	116.2	286.08	331.46	0.974531
i1_LQ_lanhua_c17022/f1p18/1858	Protein-coding	2	2	2.1	431.78	5.6	0	14.46	3.24	15.99	9.88	0	35.91	16.94	95.95	431.78	2.32289
i0_LQ_lanhua_c2781/f1p1/586	Protein-coding	2	2	10.01	43.85	25.52	0	46.06	65.44	97.29	7.29	10.76	71.39	446.94	129.41	446.94	1.53817
i0_LQ_lanhua_c1107/f1p7/650	Protein-coding	2	3	2.63	85.23	63.75	0	106.16	92.72	200.99	31.73	1.35	184.25	98.12	435.39	435.39	1.1265
i0_LQ_lanhua_c3378/f1p0/943	Protein-coding	2	5	482.65	292.87	232.54	0	306.82	276.49	304.25	228.95	260.16	286.99	440.15	166.42	482.65	0.447285
i0_LQ_lanhua_c2529/f1p0/931	Protein-coding	2	4	166.52	110.45	277.44	0	179.08	208.43	101.79	416.36	351.44	119.48	124.61	48.4	416.36	0.694032
i1_HQ_lanhua_c26144/f3p0/1211	Protein-coding	2	2	6.06	100.42	22.69	0	76.13	25.28	70.56	19.07	4.88	85.38	443.8	29.61	443.8	1.64992
i1_HQ_lanhua_c2278/f3p0/1851	Protein-coding	2	2	30.99	25.01	21.84	0	16.13	22.95	14.25	24.39	439.92	13.18	30.45	36.61	439.92	2.15227
i0_LQ_lanhua_c3062/f1p0/678	Protein-coding	2	4	247.13	129.17	388.21	0	172.37	363.39	72.02	347.39	246.98	106.56	221.68	154.67	388.21	0.593549
i2_LQ_lanhua_c105925/f1p91/2131	Protein-coding	2	3	22.07	6.03	172.04	0	43.25	434.61	54.53	156.47	44.38	28.99	91.03	43.74	434.61	1.32337
i1_LQ_lanhua_c57299/f1p0/1032	Protein-coding	2	4	508.3	313.52	169	0	182.98	150.43	165.51	193.69	232.12	166.06	293.14	224.31	508.3	0.558611
i1_LQ_lanhua_c38735/f1p0/1903	Protein-coding	2	4	161.74	151.77	387.87	0	263.64	438.81	231.27	268.7	147.45	305.25	127.43	167.4	438.81	0.547167
i1_LQ_lanhua_c57118/f1p3/1081	Protein-coding	2	3	2.07	0.18	40.39	0	158.93	301.24	260.59	11.58	1.29	297.26	64.53	121.25	301.24	1.15196
i1_LQ_lanhua_c50152/f4p0/1370	Protein-coding	2	5	313.08	210.48	401.83	0	454.9	329.53	275.79	393.69	254.86	241.52	342.27	182.71	454.9	0.426211
i2_HQ_lanhua_c90273/f7p6/2114	Protein-coding	2	3	128.41	77.95	132.1	0	127.32	49.09	105.6	470.63	44.72	98.27	45.29	51.3	470.63	1.08781
i1_LQ_lanhua_c57414/f1p0/1014	Protein-coding	2	5	387.74	431.2	275.92	0	377.53	284.48	359.21	327.21	442.76	351.74	279.83	193.89	442.76	0.389543
i2_LQ_lanhua_c84063/f1p45/2418	Uncertain	2	3	40.47	426.76	111.83	0	65.17	89.93	16.65	189.12	37.59	15.9	199.2	51.36	426.76	1.16222
i1_LQ_lanhua_c16829/f2p2/1846	Protein-coding	2	4	211.5	90.7	234.25	0	308.25	250.92	376.34	288.39	67.5	338.41	143.58	85.04	376.34	0.603521
i1_HQ_lanhua_c14489/f7p0/1457	Protein-coding	2	3	75.44	474.38	86.85	0	51.53	96.41	56.99	77.38	62.26	64.92	89.6	70.13	474.38	1.19757
i1_LQ_lanhua_c12909/f1p0/1135	Uncertain	2	3	325.35	37.1	339.47	0	44.66	162.01	43.71	181.75	108.77	21.4	26.45	4.94	339.47	1.11279
i2_LQ_lanhua_c62796/f1p13/2939	Uncertain	2	2	45.47	69.14	30.42	0	44.01	28.12	29.46	29.41	41.21	18.99	66.53	447.55	447.55	1.69546
i0_LQ_lanhua_c2437/f1p0/1031	Uncertain	2	4	305.69	8.82	119.29	0	216.45	353.87	133.61	236.92	70.44	182.95	47.62	7.03	353.87	0.856333
i1_HQ_lanhua_c52884/f10p12/1406	Protein-coding	2	2	0.25	0.69	12.93	0	40.89	96.03	122.1	0.9	0.06	141.63	71.43	418.37	418.37	1.58801
i0_LQ_lanhua_c1878/f1p8/577	Uncertain	2	3	401.36	3.8	220.77	0	5.43	113.15	12.51	102.4	111.3	69.52	9.19	6.51	401.36	1.36091
i1_HQ_lanhua_c43866/f48p0/1807	Protein-coding	2	5	250.52	354.94	329.82	0	230.08	325.65	154	443	301.31	164.87	203.67	131.48	443	0.497
i2_LQ_lanhua_c48423/f1p2/2244	Uncertain	2	4	385.66	108	166.38	0	335.96	172.67	324.72	176.74	125.75	312.29	118.47	83.73	385.66	0.620537
i0_LQ_lanhua_c1718/f1p0/750	Protein-coding	2	4	286.68	77.33	423.23	0	273.46	380.74	229.22	300.58	151.7	290.11	201.28	210.94	423.23	0.507314
i0_HQ_lanhua_c537/f2p0/848	Protein-coding	2	3	114.26	444.32	25.04	0	66.85	34.74	113.23	22	16.39	102.04	81.32	26.31	444.32	1.36907
i1_HQ_lanhua_c41187/f2p0/1142	Protein-coding	2	3	18.42	4.06	58.89	0	93.17	146.83	255.96	11.93	6.74	246.74	27.12	342.86	342.86	1.17981
i1_LQ_lanhua_c26261/f2p18/1242	Protein-coding	2	3	31.62	110.43	31.84	0	128.35	76.24	418.05	24.94	13.34	200.49	202.87	63.08	418.05	1.09922
i0_LQ_lanhua_c1283/f1p1/786	Protein-coding	2	4	507.67	141.92	179.65	0	217.48	148.09	167.08	196.89	210.98	160.39	137.2	85.66	507.67	0.664096
i1_LQ_lanhua_c5264/f1p0/1687	Protein-coding	2	2	17.92	437.8	39.01	0	26.55	52.53	11.67	55.01	12.12	28.91	50.66	44.58	437.8	1.83619
i1_LQ_lanhua_c57202/f1p0/1050	Protein-coding	2	5	414.91	237.32	239.12	0	311.09	241.02	222.19	331.52	471.51	272.2	278.04	174.01	471.51	0.445012
i2_HQ_lanhua_c73753/f20p15/2212	Protein-coding	2	4	148.64	475.8	80.51	0	70.85	96.68	94.13	82.88	113.81	91.93	194	130.77	475.8	0.896205
i0_LQ_lanhua_c1770/f1p3/700	Protein-coding	2	5	119.82	236.34	190.63	0	382.13	291.65	348.37	212.89	195.95	338.94	251.51	419.11	419.11	0.473474
i1_LQ_lanhua_c12861/f1p0/1247	Protein-coding	2	4	410.51	334.8	159.62	0	95.5	167.15	55.26	161.16	262.07	65.18	169.56	166.03	410.51	0.689821
i1_HQ_lanhua_c26196/f2p0/1134	Protein-coding	2	4	245.22	489.43	113.41	0	201.51	102.56	174.19	106.09	120.71	183.49	168	187.12	489.43	0.674651
i1_LQ_lanhua_c27212/f1p0/1195	Protein-coding	2	4	167.58	125.16	344.13	0	305.93	278.91	308.6	331.65	221.34	291.24	100.2	56.02	344.13	0.557468
i0_LQ_lanhua_c2699/f1p0/658	Protein-coding	2	4	387.3	61.74	179.61	0	125.6	165.95	67.9	203.8	342.23	71.14	100.75	57.94	387.3	0.799489
i1_LQ_lanhua_c34244/f1p8/1584	Uncertain	2	4	122.61	154.74	349.3	0	139.08	285.43	86.99	400.52	173.37	107.21	141.5	74.98	400.52	0.692084
i2_LQ_lanhua_c88078/f1p5/2087	Protein-coding	2	4	184.24	49.68	329.22	0	112.13	247.37	49.17	338.45	136.77	67.91	62.89	16.11	338.45	0.883064
i1_LQ_lanhua_c22016/f3p0/1615	Protein-coding	2	4	60.13	9.44	121.64	0	143.71	205.53	311.67	137.29	122.17	376.33	23.77	67.19	376.33	0.8913
i0_LQ_lanhua_c1575/f1p6/756	lncRNA	2	3	60.08	98.23	86.53	0	34.7	142.11	49.54	55.1	25.23	65.79	180.3	439.66	439.66	1.13574
i0_LQ_lanhua_c1456/f1p0/960	Protein-coding	2	4	80.91	50.62	371.5	0	231.62	346.13	214.48	212.02	75.22	277.52	136.07	164.14	371.5	0.650361
i1_LQ_lanhua_c9614/f1p7/1545	Protein-coding	2	4	3.51	0.27	204.99	0	169.81	236.4	313.78	184.48	12.21	247.65	70.87	5.26	313.78	0.969347
i1_HQ_lanhua_c6190/f2p36/1572	Protein-coding	2	2	1.47	416.86	5.38	0	10.62	19.41	26.23	2.04	0.44	35.68	58.84	16.61	416.86	2.36575
i3_LQ_lanhua_c2789/f1p8/3898	Protein-coding	2	2	0.15	0.89	0.03	404.51	0.1	0.24	0.14	0.07	0	0.18	0.45	0.85	404.51	3.43537
i1_HQ_lanhua_c1330/f20p0/1765	Protein-coding	2	4	265.23	285.96	61.04	0	38.78	82.53	68.08	86.6	39.66	72.09	363.1	180.79	363.1	0.904527
i1_LQ_lanhua_c12752/f2p3/1230	Protein-coding	2	5	312.79	395.55	171.62	0	264.82	213.26	297.32	193.83	235.1	265.93	444.1	148.55	444.1	0.474426
i2_HQ_lanhua_c1784/f7p13/2333	Protein-coding	2	3	3.02	8.03	328.86	0	124.23	207.69	108.17	287.81	10.29	144.36	63.22	0.72	328.86	1.08337
i1_LQ_lanhua_c39324/f1p1/1639	Protein-coding	2	4	116.25	495.04	143.17	0	124.16	141.57	116.71	172.54	115.7	137.77	171.4	204.77	495.04	0.71847
i0_HQ_lanhua_c446/f3p0/976	Protein-coding	2	4	323.1	368.3	193.72	0	113.23	168.24	98.01	174.5	370.34	120.27	294.71	229.58	370.34	0.567364
i2_LQ_lanhua_c36115/f1p0/2473	Uncertain	2	2	2.43	6.28	2.72	0	3.53	3.7	3.1	4.49	405.74	5.89	2.46	8.75	405.74	3.0999
i2_LQ_lanhua_c23521/f1p120/2343	Protein-coding	2	5	207.17	353.24	313.19	0	215.28	330.73	131.45	261.31	125.04	214.18	420.36	296.69	420.36	0.484488
i2_LQ_lanhua_c66832/f1p7/2122	Protein-coding	2	5	355.14	425.08	256.14	0	257.42	300.9	247.16	338.39	233.81	213.67	451.4	294.4	451.4	0.41149
i1_LQ_lanhua_c31267/f1p67/1766	Protein-coding	2	4	152.98	6.77	174.35	0	144.93	165.31	81.54	152.89	426.74	100.49	52.68	11.96	426.74	0.943576
i3_LQ_lanhua_c19248/f1p3/3337	Protein-coding	2	2	0.65	412.9	33.69	0	19.57	23.13	21.01	38.84	0.59	22.17	7.63	0.15	412.9	2.39018
i1_HQ_lanhua_c52743/f12p10/1877	Protein-coding	2	5	379.73	359.29	375.18	0	386.51	281.7	208.84	396.68	337.72	232.31	321.11	197.72	396.68	0.398513
i3_LQ_lanhua_c20731/f1p8/3347	Protein-coding	2	2	0.1	43.4	0	0	0.4	0.03	0.03	0	0.02	0	9.67	402.08	402.08	3.03708
i1_HQ_lanhua_c2841/f8p46/1575	Protein-coding	2	4	209.9	359.38	251.81	0	392.43	107.72	284.81	201.73	82.84	309.27	223.48	282.57	392.43	0.511189
i2_LQ_lanhua_c25853/f1p5/2140	Protein-coding	2	4	18.56	50.26	53.69	0	154.38	107.01	327.87	65.09	45.92	125.63	124.39	363	363	0.963242
i1_LQ_lanhua_c32652/f1p0/1616	Protein-coding	2	2	25.52	410.67	16.04	0	7.32	34.12	4.61	22.34	11.5	7.99	44.93	109.12	410.67	1.98657
i3_LQ_lanhua_c28338/f1p0/3041	Protein-coding	2	2	3.37	6.52	1.19	0	0.67	10.8	21.04	2.53	4.85	8.24	7.21	403.52	403.52	2.93366
i1_LQ_lanhua_c7557/f4p0/1891	Protein-coding	2	2	30.51	14.43	16.8	0	21.89	13.4	14.21	17.72	411.13	13.02	16.89	7.89	411.13	2.37843
i1_LQ_lanhua_c37656/f1p0/1598	Protein-coding	2	2	9.28	26.45	22.22	0	13.16	29.61	92.14	11.67	54.74	98.92	38.64	417.54	417.54	1.68772
i2_LQ_lanhua_c76385/f1p22/2915	Protein-coding	2	3	28.2	6.02	355.77	0	6.25	250.63	3.94	151.48	71.86	6.63	32.84	56.5	355.77	1.4166
i1_LQ_lanhua_c13996/f1p3/1396	Protein-coding	2	4	136.56	286.3	51.43	0	159.04	99.12	219.07	51.57	48.34	212.51	342.44	311.1	342.44	0.71649
i3_LQ_lanhua_c22324/f1p0/3257	Uncertain	2	2	0.79	1.47	36.98	412.43	15.51	24.97	39.76	31.99	1.5	44.72	25	1.59	412.43	2.15475
i0_LQ_lanhua_c2400/f1p8/544	Protein-coding	2	4	272.56	25.62	129.68	0	235.27	127.46	181.51	137.02	375.68	164.62	50.81	6.15	375.68	0.802636
i1_HQ_lanhua_c41334/f2p0/1255	Protein-coding	2	5	289.3	509.29	294.21	0	229.38	285.07	268.06	290.84	258.76	266.6	233.74	171.2	509.29	0.441757
i1_HQ_lanhua_c41147/f2p0/1233	Protein-coding	2	4	64.67	115.9	232.99	0	374.02	266.86	251.62	240.19	254.41	246.39	340.76	86.29	374.02	0.552833
i1_LQ_lanhua_c44335/f17p0/1619	Protein-coding	2	4	144.46	321.79	182.23	0	129.12	17.34	97.62	197.97	411.54	165.06	190.52	173.26	411.54	0.672586
i0_LQ_lanhua_c1710/f1p7/817	Protein-coding	2	4	147.35	72.19	174.36	0	193.18	203.25	210.57	116.5	113.45	249.69	115	461.15	461.15	0.664011
i0_LQ_lanhua_c1095/f1p20/725	Protein-coding	2	5	217.41	295.48	193.75	0	349.66	168.27	352.34	183.49	175.88	316.98	362.1	388.84	388.84	0.454037
i0_HQ_lanhua_c165/f9p0/832	Protein-coding	2	4	341.71	27.56	73.73	0	203.11	98.2	287.04	34.29	109.26	240.16	55.76	37.07	341.71	0.904337
i2_LQ_lanhua_c82387/f1p3/2729	Protein-coding	2	3	77.15	427.01	104.15	0	78.15	59.33	21.72	84.56	18.81	22.15	107.07	155.76	427.01	1.178
i1_LQ_lanhua_c56763/f1p0/1062	Protein-coding	2	5	263.91	232.21	413.82	0	391.67	313.52	283.11	414.67	193.94	293.98	269.78	222.61	414.67	0.412866
i2_LQ_lanhua_c67615/f1p913/2405	Protein-coding	2	4	45.47	142.35	172.32	0	147.14	328.56	179.76	112.56	31.96	180.01	99.73	385.54	385.54	0.744145
i1_LQ_lanhua_c41004/f4p0/1284	Protein-coding	2	5	312.36	193.1	361.48	0	171	322.89	126.87	376.56	231.69	167.66	347.41	204	376.56	0.482038
i2_LQ_lanhua_c4587/f1p3/2288	Protein-coding	2	4	129.77	433.92	217.47	0	218.24	235.65	275.49	187.68	46.64	288.91	169.13	177.57	433.92	0.569229
i1_HQ_lanhua_c43563/f18p0/1937	Protein-coding	2	2	408.87	21.92	11.47	0	26.06	19.1	25.83	17.91	34.75	19.23	16.65	14.6	408.87	2.19807
i2_LQ_lanhua_c46563/f1p21/3015	Protein-coding	2	4	11.7	5.06	206.98	0	225.3	166.33	80.78	341.26	16.71	135.73	188.18	0.35	341.26	0.982852
i1_LQ_lanhua_c26734/f1p0/1122	Protein-coding	2	4	12.65	114.19	51.04	0	149.96	107.57	257.73	75	9.98	243.37	364.94	139.78	364.94	0.886553
i2_HQ_lanhua_c1534/f13p43/2518	Protein-coding	2	3	1.51	243.24	3.01	0	40.71	1.44	102.16	0.08	0.04	59.63	187.31	328.48	328.48	1.39805
i1_LQ_lanhua_c35138/f1p0/1710	Protein-coding	2	4	130.09	420.94	103.16	0	99.61	90.94	115.43	102.77	309.56	83.29	103.19	142.64	420.94	0.793594
i0_LQ_lanhua_c2316/f1p0/761	Protein-coding	2	4	98.38	278.91	314.32	0	130.89	255.54	89.81	395.98	123.24	117.18	229.6	172.42	395.98	0.612057
i1_LQ_lanhua_c55010/f1p0/2014	Uncertain	2	4	131.3	62.09	302.28	0	160.84	205.82	69.7	381.05	189	97.84	89.49	26.98	381.05	0.786728
i1_LQ_lanhua_c3846/f1p179/1678	Protein-coding	2	4	46.63	36.1	232.74	0	134.31	297.94	257.27	114.42	56.79	321.42	199.27	48.9	321.42	0.770974
i2_LQ_lanhua_c5010/f1p0/2209	lncRNA	2	2	0	0.49	0	0	0.25	238.41	10.21	16.72	0	0	331.91	0.56	331.91	2.24175
i1_LQ_lanhua_c57174/f1p0/1061	Protein-coding	2	4	323.48	61.89	134.05	0	84.52	158.89	55.96	199.31	352.08	41.93	123.19	39.21	352.08	0.852182
i0_HQ_lanhua_c385/f3p0/991	Protein-coding	2	4	466.21	266.65	225.73	0	170.63	265.75	140.53	255.52	271.47	130.37	179.52	174.29	466.21	0.525903
i0_LQ_lanhua_c1103/f1p12/516	Uncertain	2	4	26.04	330.97	56.28	0	134.67	171.59	276.5	26.02	5.9	216.96	142.27	43.03	330.97	0.935774
i2_LQ_lanhua_c46355/f1p150/2084	Uncertain	2	3	19.78	1.97	4.77	0	1.22	247.56	300.71	42.44	2.41	165.91	183.87	1.37	300.71	1.37545
i1_HQ_lanhua_c53356/f15p0/1629	Protein-coding	2	4	253.89	216.91	398.48	0	264.45	307.79	139.99	369.36	218.22	141.06	188.96	126.56	398.48	0.507649
i0_LQ_lanhua_c811/f1p0/489	lncRNA	2	4	176.38	180.58	120.26	0	208.12	69.08	355.88	40.24	63.53	293.15	80.73	21.51	355.88	0.827899
i1_LQ_lanhua_c42058/f1p0/1368	Protein-coding	2	4	391.13	113.51	267.43	0	250.67	206.51	141.45	305.24	294.83	166.56	238.3	65.18	391.13	0.545229
i2_LQ_lanhua_c60558/f1p17/2954	Uncertain	2	3	60.07	418.96	129.95	0	89.34	26.68	119.25	84.82	6.77	91.33	24.84	123.49	418.96	1.1319
i9_LQ_lanhua_c69/f1p0/9305	lncRNA	2	2	0.71	2.28	4.44	385.47	0.91	4.13	0.66	4.76	0.83	1.83	2.14	0.98	385.47	3.24578
i2_LQ_lanhua_c96737/f1p4/2773	Uncertain	2	4	33.45	117.6	185.68	0	224.8	188.08	277.8	258.29	15.7	321.82	155.89	33.61	321.82	0.732382
i0_LQ_lanhua_c3193/f1p1/716	Protein-coding	2	4	264.6	154.73	116.55	0	154.85	356.96	194.69	39.63	53.71	301.69	201.17	67.24	356.96	0.696572
i2_LQ_lanhua_c118413/f1p15/2015	Protein-coding	2	4	187.39	250.79	321.55	0	146.51	239.61	120.66	376.71	222.56	146.37	369.08	136.19	376.71	0.526823
i1_LQ_lanhua_c14106/f1p0/1103	Protein-coding	2	4	23.79	63.5	163.61	0	172.96	153.71	339.7	92.77	21.56	313.28	125.57	223.88	339.7	0.782225
i2_HQ_lanhua_c114093/f17p18/2129	Protein-coding	2	3	59.29	433.42	63.72	0	147.19	62.91	65.87	83.88	54.96	48.76	94.01	84.35	433.42	1.10565
i1_LQ_lanhua_c43136/f1p0/1156	Protein-coding	2	2	19.47	15.91	0.89	0	35.12	1.13	0.79	0.17	211.76	1.76	346.89	0.7	346.89	2.08311
i2_HQ_lanhua_c7923/f3p59/2261	Protein-coding	2	4	148.44	22.7	184.87	0	318.34	227.79	288.87	210.86	79.8	258.52	190.45	11.43	318.34	0.679847
i1_LQ_lanhua_c13547/f1p0/1384	Protein-coding	2	4	177.15	180.79	81.71	0	171.27	200.22	280.22	66.8	38.96	228.62	392.44	219.91	392.44	0.647797
i1_LQ_lanhua_c26438/f1p0/1196	Protein-coding	2	4	138.38	132.97	333.78	0	155.1	265.42	75.2	366.05	162.12	79.88	148.95	68.45	366.05	0.684238
i1_LQ_lanhua_c20657/f1p2/1939	Uncertain	2	3	48.36	55.61	101.51	0	71.26	80.15	51.84	113.92	425.63	54.46	57.42	28.84	425.63	1.20862
i2_LQ_lanhua_c79063/f1p318/3025	Protein-coding	2	4	255	355.44	277.28	0	189.35	227.88	100.56	319.21	188.92	101.97	365.01	205.67	365.01	0.508751
i1_HQ_lanhua_c26073/f4p3/1335	Protein-coding	2	3	32.14	119.48	32.76	0	202.12	71.69	367.33	30.8	69.54	243.11	102.82	36.23	367.33	1.00308
i1_HQ_lanhua_c28108/f33p8/1907	Protein-coding	2	4	426.23	168.3	107.27	0	116.6	185.59	109.78	142.33	313.14	185.59	236.86	217.65	426.23	0.592871
i2_LQ_lanhua_c71823/f1p27/2003	Uncertain	2	4	167.16	92.08	364.78	0	228.83	249.42	210.09	351.94	108.38	229.44	109.35	99.48	364.78	0.592171
i1_HQ_lanhua_c2929/f3p1/1916	Protein-coding	2	4	331.95	291.4	174.06	0	166.16	135.93	78.6	218.9	131.45	104.07	368.13	256.46	368.13	0.578942
i0_LQ_lanhua_c4110/f1p3/302	lncRNA	2	4	235.21	31.2	259.42	0	31.76	235.33	71.77	280.34	232.37	92.34	54.36	22.38	280.34	0.844865
i0_LQ_lanhua_c1020/f1p0/667	Protein-coding	2	4	330.56	209.78	188.13	0	53	157.15	17.73	191.76	300.59	21.43	172.16	191.45	330.56	0.71182
i2_LQ_lanhua_c67990/f1p15/2417	Protein-coding	2	4	196.63	111.95	234.07	0	170.8	239.99	159.39	231.3	458.64	180.52	276.84	147.03	458.64	0.541911
i1_LQ_lanhua_c36296/f1p7/1721	Uncertain	2	4	101.48	240.76	44.06	0	1.26	107.38	80.28	79.65	85.49	82.75	184.57	385.6	385.6	0.935105
i1_LQ_lanhua_c40201/f1p0/1474	Protein-coding	2	4	64.42	101.72	292.18	0	231.87	161.83	86.8	377.16	122.34	87.69	100.01	56.39	377.16	0.774102
i2_LQ_lanhua_c65948/f1p17/2562	Uncertain	2	3	1.56	187.06	3.06	0	97.95	6.34	188.73	3.65	0.44	160.94	331.08	53.66	331.08	1.25858
i1_LQ_lanhua_c32516/f1p28/1801	Protein-coding	2	3	37.62	15.78	25.57	0	38.96	100.96	99.87	18.63	40.03	116.8	116.39	401.49	401.49	1.28384
i1_LQ_lanhua_c42767/f1p0/1134	Protein-coding	2	4	30.33	88.42	243.72	0	175.1	335.75	239.42	176.35	50.97	297.93	139.14	238.41	335.75	0.644678
i1_LQ_lanhua_c37845/f1p0/2000	Protein-coding	2	2	41.63	402.45	43.88	0	26.09	49.63	22.38	61.46	17.51	32.36	63.17	12.1	402.45	1.68048
i2_HQ_lanhua_c44888/f2p19/2353	Protein-coding	2	3	88.04	349.23	16.09	0	25.39	52.48	38.61	15.68	38.02	71.64	170.36	247.12	349.23	1.16615
i0_LQ_lanhua_c2252/f1p0/865	Protein-coding	2	4	313.36	114.22	146.06	0	237.97	146.04	198.99	164.48	432.29	168.96	127.77	142.81	432.29	0.591601
i2_LQ_lanhua_c78140/f1p7/2561	Protein-coding	2	4	77.43	385.13	52.15	0	199.9	89.4	262.05	84.23	54.16	189.4	192.04	117.57	385.13	0.761239
i2_LQ_lanhua_c18406/f1p281/2567	Uncertain	2	3	84.14	399.9	33.2	0	92.4	38.13	22.34	50.42	41.48	14.32	36.43	139.08	399.9	1.36118
i0_LQ_lanhua_c1631/f1p5/838	Protein-coding	2	4	37.41	31.22	60.93	0	161.17	100.72	297.73	36.04	24.45	264.8	106.64	277.23	297.73	0.92625
i0_LQ_lanhua_c3579/f1p11/756	Protein-coding	2	4	157.47	177.34	130.96	0	231.43	90.27	203.62	342.16	370.97	138.63	156.3	47.81	370.97	0.632438
i2_LQ_lanhua_c35983/f1p20/2958	Uncertain	2	3	29.44	40.17	294.63	0	6.13	266.1	0.66	221.38	81.7	2.83	116.44	80.03	294.63	1.13413
i0_LQ_lanhua_c3461/f1p27/938	Protein-coding	2	4	286.12	159.52	39.15	0	318.5	30.7	94.46	57.66	243	82.32	196.82	55.96	318.5	0.825205
i2_LQ_lanhua_c12567/f1p2/2168	Protein-coding	2	2	16.17	28.38	17.56	0	29.88	25.11	27.62	17.63	391.44	20.59	39.09	7.54	391.44	2.07685
i1_LQ_lanhua_c41619/f1p0/1238	Protein-coding	2	4	128.17	87.19	155.75	0	430.76	189.14	179.2	186.75	82.23	148.92	41.03	113.89	430.76	0.739797
i1_LQ_lanhua_c35694/f1p0/1831	Protein-coding	2	3	91.32	25.52	57.61	0	46.36	50.94	46.63	77.17	413.25	54.95	58.34	43.85	413.25	1.3325
i0_LQ_lanhua_c2086/f1p3/761	Protein-coding	2	4	118.2	422.14	52.07	0	99.67	54.46	113.13	49.78	85.72	90.33	182.98	93.94	422.14	0.943389
i2_LQ_lanhua_c88884/f1p356/2175	Protein-coding	2	4	177.06	268.84	62.76	0	200.36	63.89	47.73	27.66	87.13	56.59	345.59	181.92	345.59	0.844332
i1_LQ_lanhua_c4058/f1p4/1515	Protein-coding	2	4	181.56	386.54	127.18	0	78.01	162.82	90.77	127.03	338.6	113.13	180.18	166.88	386.54	0.65649
i2_LQ_lanhua_c62720/f1p76/2654	Protein-coding	2	4	252.21	253.77	244	0	136.68	270.58	41.02	336.01	103.09	42.96	202.64	163.56	336.01	0.625795
i2_LQ_lanhua_c36803/f1p1/2521	Protein-coding	2	2	9.82	17.81	39.85	0	41.29	34.31	47.33	44.64	15.74	45.78	391.96	6.88	391.96	1.83832
i1_HQ_lanhua_c12847/f2p2/1354	Protein-coding	2	4	192.34	146.76	314.09	0	314.05	262.05	271.64	380.44	135.73	258.89	137.67	135.56	380.44	0.500272
i0_LQ_lanhua_c4106/f1p0/263	Uncertain	2	4	162.64	29.19	238.48	0	161.23	323.28	72.54	275.47	152.04	106.19	35.61	22.69	323.28	0.807153
i1_LQ_lanhua_c17013/f1p0/1985	Protein-coding	2	4	221.06	143.68	193.24	0	191.03	161.72	129.69	193.63	445.07	122.1	123.22	77.13	445.07	0.63675
i1_HQ_lanhua_c41049/f3p6/1176	Protein-coding	2	4	61.48	168.3	279.26	0	231.7	274.75	273.58	190.45	57.54	276.9	175.22	338.21	338.21	0.547555
i2_LQ_lanhua_c34422/f1p225/2928	Protein-coding	2	4	198.64	336.09	96.24	0	167.02	133.12	190.95	90.63	82.96	191.31	342.3	296.8	342.3	0.599346
i0_LQ_lanhua_c2133/f1p13/710	Protein-coding	2	5	272.35	473.92	229.23	0	290.22	212.15	316.22	261.69	255.42	296.8	266.6	305.12	473.92	0.400664
i1_LQ_lanhua_c57398/f1p71/1056	Protein-coding	2	4	156.87	357.42	118.8	0	55.69	200.26	64.31	133.98	55.67	64.4	273.9	236.03	357.42	0.74181
i0_LQ_lanhua_c3778/f1p0/346	lncRNA	2	4	312.73	10.72	148.84	0	126.42	149.9	35.36	192.43	262.58	52.74	23.23	4.83	312.73	0.965142
i0_LQ_lanhua_c2615/f1p22/726	Protein-coding	2	4	173.24	125.03	126.04	0	112.22	148.21	118.83	131.65	128.42	133.79	159.34	459.8	459.8	0.700644
i1_LQ_lanhua_c19225/f1p3/1718	Uncertain	2	4	53.53	419.67	136.46	0	95.67	81.8	61.28	105.16	34.13	72.51	140.85	94.42	419.67	0.981845
i1_LQ_lanhua_c42185/f1p0/1318	Protein-coding	2	4	215.29	176.85	52.03	0	140.82	72.54	84.76	53.34	126.87	72.18	403.68	86.88	403.68	0.85588
i2_LQ_lanhua_c83791/f1p7/2144	Uncertain	2	3	3.53	0.87	44.85	0	104.27	54.93	323.18	37.57	2.54	229.65	161.75	0.35	323.18	1.31873
i1_LQ_lanhua_c37828/f1p4/1892	Protein-coding	2	2	2.33	1.09	1.78	0	3.49	1.47	1.46	3.54	0.32	1.44	368.09	0.09	368.09	3.29738
i2_HQ_lanhua_c30106/f6p15/2655	Uncertain	2	4	139.31	276.06	360.55	0	160.43	227.22	87.58	330.56	110.67	105.53	236.81	184.19	360.55	0.571899
i1_LQ_lanhua_c35879/f1p53/1850	Uncertain	2	4	414.7	66.36	21.99	0	103.55	79.77	132.3	44.64	107.02	129.04	153.04	88.79	414.7	0.945935
i1_LQ_lanhua_c13904/f1p0/1373	Uncertain	2	3	33.48	52.02	40.14	0	161.33	68.37	256.91	47.48	23.97	124.98	77.13	351.82	351.82	1.02393
i0_LQ_lanhua_c3016/f1p18/838	Protein-coding	2	4	23.45	96.73	121.13	0	119.95	120.88	166.52	65.47	11.99	213.52	357.85	251.25	357.85	0.818094
i1_LQ_lanhua_c56907/f1p9/1032	Protein-coding	2	3	90.75	361.44	170.76	0	0.88	3.59	3.65	63.22	4.33	89.22	17.07	93.14	361.44	1.40604
i2_LQ_lanhua_c30746/f1p0/2992	Protein-coding	2	3	4.44	2.09	78.41	0	132.49	68.37	60.62	62.47	377.74	72.43	4.45	0.33	377.74	1.46143
i1_HQ_lanhua_c41007/f4p0/1241	Protein-coding	2	4	227.34	183.63	350.59	0	174.62	324.46	143.12	375.9	172.2	146.18	216.29	139.06	375.9	0.51387
i1_LQ_lanhua_c57057/f1p0/1030	Protein-coding	2	4	132.78	55.21	251.71	0	273.18	290.57	218.85	198.86	77.21	294.03	196.3	36.13	294.03	0.621898
i0_LQ_lanhua_c3133/f1p1/958	Protein-coding	2	4	10.26	32.14	112.83	0	193.53	137.26	346.26	60.01	116	273.98	80.31	87.96	346.26	0.867761
i1_LQ_lanhua_c41263/f2p0/1176	Protein-coding	2	4	183.39	103.2	346.23	0	221.72	338.61	166.88	331.7	207.72	193.34	114.89	130.68	346.23	0.53821
i1_LQ_lanhua_c57121/f1p0/1008	Uncertain	2	3	4.8	3.33	53.82	0	144.03	89.12	206.63	16.69	3.13	319.71	117.42	210.17	319.71	1.07642
i3_LQ_lanhua_c35617/f1p19/3038	Uncertain	2	4	50.41	238.81	14.41	0	171.68	23.84	70.52	29.92	104.1	60.16	274.36	285.43	285.43	0.950398
i0_LQ_lanhua_c1366/f1p5/578	Protein-coding	2	4	256.5	152.79	281.4	0	53.98	287.29	31.83	258.45	204	38.79	149.58	122.84	287.29	0.68443
i2_LQ_lanhua_c62625/f1p3/2817	Uncertain	2	3	16.22	10.25	146.98	0	311.7	79.28	63.03	182.32	242.96	47.7	10.9	6.51	311.7	1.12104
i1_LQ_lanhua_c57172/f1p24/1085	Protein-coding	2	2	6.85	60.33	18.26	0	37.72	23.45	46.94	33.52	386.29	35.53	64.74	15.87	386.29	1.71737
i3_LQ_lanhua_c23056/f1p24/3430	Uncertain	2	2	128.74	86.06	15.07	0	6.41	11.75	18	9.63	13.04	8.75	23.19	364.64	364.64	1.82452
i1_LQ_lanhua_c16711/f2p5/1745	Protein-coding	2	3	55.68	20.69	42.3	0	145.44	189.92	293.4	17.69	44.15	295.55	77.78	64.2	295.55	1.00049
i0_LQ_lanhua_c3660/f1p14/489	Protein-coding	2	5	321.23	294.26	221.87	0	132.88	267.76	162.53	219.67	278.09	117.38	383.65	204.85	383.65	0.477562
i2_LQ_lanhua_c2761/f1p3/2149	Protein-coding	2	4	55.4	65.14	154.96	0	172.75	217.99	282.49	203.05	52.19	310.9	105.41	13.91	310.9	0.760079
i1_HQ_lanhua_c44107/f13p0/1430	Protein-coding	2	4	130.91	190.6	219.5	0	36.34	233.72	37.05	230	130.99	43.21	339.77	108.83	339.77	0.727861
i0_HQ_lanhua_c586/f2p0/912	Protein-coding	2	4	123.5	331.02	326.95	0	218.5	208.05	148.56	257.18	163.21	133.59	348.08	138.52	348.08	0.516116
i1_LQ_lanhua_c40969/f4p131/1160	Protein-coding	2	4	163.79	66.84	116.1	0	209.18	145.93	328.79	82.53	78.05	247.32	153.66	330.67	330.67	0.643172
i0_HQ_lanhua_c619/f2p0/650	Protein-coding	2	5	259.39	352.95	172.78	0	177.99	230.53	132.5	191.89	330.24	116.8	336.04	251.09	352.95	0.484439
i0_LQ_lanhua_c3157/f1p29/852	Protein-coding	2	4	101.99	356.55	75.02	0	28.63	69.68	21.98	82.55	159.66	19.83	129.17	232.3	356.55	0.967594
i2_LQ_lanhua_c23062/f1p5/2205	Protein-coding	2	3	32.16	379.73	46.54	0	33.55	51.29	18.64	78.63	12.05	12.07	114.15	48.3	379.73	1.49197
i3_LQ_lanhua_c11490/f1p0/3249	Protein-coding	2	4	73.26	116.83	282.01	0	116.47	224.84	64.98	351.51	112.15	76.57	108.76	49.08	351.51	0.781757
i1_HQ_lanhua_c28417/f7p5/1559	Protein-coding	2	4	177.36	130.46	157.61	0	89.61	152.82	72.61	196.53	400.95	82.94	151.51	26.97	400.95	0.751554
i2_LQ_lanhua_c46309/f1p77/2174	Uncertain	2	2	0.17	0.96	0.73	356.75	0.52	1.94	0.46	1.25	0.22	0.96	5.26	0.92	356.75	3.32769
i1_HQ_lanhua_c26274/f2p0/1227	Protein-coding	2	3	160.53	361.57	6.71	0	83.12	3.43	31.69	13.01	60.14	8.23	94.09	88.29	361.57	1.35205
i1_HQ_lanhua_c2609/f5p4/1883	Protein-coding	2	2	358.53	6.13	1.19	0	64.44	0.1	0.23	0	34.44	0	1.65	0	358.53	2.63779
i0_LQ_lanhua_c2215/f1p0/723	Protein-coding	2	3	16.03	12.11	61.29	0	346.9	79.51	146.38	126.38	7	143.19	208.21	45.07	346.9	1.03257
i1_LQ_lanhua_c32638/f1p0/1542	Protein-coding	2	3	8.84	15.4	82.79	0	63.9	98.39	271.85	34.16	6.99	256.71	94.28	246.86	271.85	1.04287
i1_HQ_lanhua_c52831/f16p2/1651	Uncertain	2	2	0.14	357.86	2.22	0	2.32	1.17	1.01	1.35	0.09	0.93	2.31	36.59	357.86	3.03119
i0_LQ_lanhua_c604/f2p0/676	Protein-coding	2	4	422.11	230.63	256.27	0	208.09	215.72	147.13	268.78	244.68	139.73	137.78	134.6	422.11	0.510176
i1_LQ_lanhua_c51529/f1p3/1400	Protein-coding	2	3	368.15	37.68	36.87	0	44.97	44.2	23.97	29.84	173.75	36.47	61.83	24.17	368.15	1.39048
i1_HQ_lanhua_c50387/f2p0/1349	Protein-coding	2	5	203.12	109.3	240.6	0	345.15	294.01	157.51	324.8	144.52	209.63	309.86	145.26	345.15	0.493617
i1_LQ_lanhua_c10659/f1p0/1730	Uncertain	2	3	0	6.62	4.51	0	54.26	273.21	129.59	0.64	0.17	255.86	135.19	15.1	273.21	1.39951
i2_LQ_lanhua_c35680/f1p18/2298	Uncertain	2	4	122.19	65.79	266.28	0	83.92	258.62	110.49	334.43	203	104.14	91.74	41.6	334.43	0.727881
i2_LQ_lanhua_c23155/f1p14/2847	Protein-coding	2	3	14.8	33.7	36.4	0	137.96	61.27	292.08	25.2	17.84	254.18	76.65	210.1	292.08	1.05382
i1_LQ_lanhua_c57101/f1p0/1042	Protein-coding	2	4	128.5	420.38	155.43	0	119.85	139.89	124.5	210.05	103.43	124.06	256.46	178.25	420.38	0.623524
i1_LQ_lanhua_c43002/f1p0/1348	Protein-coding	2	4	24.91	39.04	81.17	0	259.47	111.04	301.51	107.08	16.52	252.65	83.81	101.03	301.51	0.885613
i2_HQ_lanhua_c84766/f3p31/2286	Protein-coding	2	3	72.91	343.29	59.92	0	0	30.04	3.94	89.98	182.18	0.87	0	73.02	343.29	1.42192
i0_LQ_lanhua_c2535/f1p0/1002	Protein-coding	2	4	182.26	374.9	79.12	0	55.65	88.5	29.15	87.79	196.71	39.48	86.02	74.75	374.9	0.940292
i4_LQ_lanhua_c9844/f1p18/4107	Uncertain	2	2	0.25	0.25	0.05	351.47	0.07	0.34	0.24	0.23	0.26	0.05	0.1	0.35	351.47	3.4407
i1_LQ_lanhua_c20101/f1p2/1691	Protein-coding	2	4	199.71	28.16	233.73	0	235.9	272.6	198.26	290.02	168.19	202.7	119.48	8.91	290.02	0.621405
i2_LQ_lanhua_c42040/f1p9/2065	Protein-coding	2	4	264.53	39.95	271.96	0	107.66	244.31	102.26	251.17	242.58	99.9	90.19	37.34	271.96	0.694149
i0_LQ_lanhua_c3116/f1p18/732	Protein-coding	2	5	385.89	234.42	305.38	0	350.9	265.77	335.62	310.96	189.67	269.91	188.23	258.73	385.89	0.392774
i2_LQ_lanhua_c38186/f1p9/2137	Protein-coding	2	4	190.26	171.63	314.3	0	236.01	273.36	191.32	367.44	141.7	224.47	115.71	82.75	367.44	0.526554
i2_HQ_lanhua_c72977/f17p5/2494	Protein-coding	2	3	116.94	94.19	61.07	0	62.19	51.57	113.07	65.07	31.12	97.37	61.22	399.52	399.52	1.05357
i1_HQ_lanhua_c52869/f32p3/1523	Protein-coding	2	4	313.98	295.12	196.29	0	65.26	180.8	72.11	261.13	171.65	79.58	268.22	171.95	313.98	0.584987
i1_LQ_lanhua_c57296/f1p0/1060	Uncertain	2	4	294.44	100.64	184.91	0	375.24	168.95	266.9	176.8	227.11	227.89	164.62	74.51	375.24	0.53681
i1_LQ_lanhua_c41316/f2p0/1329	Protein-coding	2	4	91.21	153.46	256.62	0	86.08	336.31	79.35	180.45	107.48	90.03	233.38	287.78	336.31	0.638057
i0_LQ_lanhua_c2353/f1p0/862	Protein-coding	2	4	42.96	68.28	221.74	0	196.31	158.43	330.07	164.97	39.69	248.9	79.04	61.7	330.07	0.752742
i2_HQ_lanhua_c89483/f15p4/2302	Protein-coding	2	4	58.27	110.31	243.09	0	125.91	291.5	123.1	271.55	29.06	212.6	37.21	57.31	291.5	0.777313
i1_LQ_lanhua_c53248/f9p3/1819	Protein-coding	2	3	163.14	321.17	32.61	0	17.72	34.07	13.47	42.03	60.57	17.39	230.38	76.25	321.17	1.20193
i2_LQ_lanhua_c71654/f1p7/2076	Uncertain	2	3	308.26	13.54	40.68	0	187.65	29.04	47.59	42.89	237.34	39.81	72.22	8.63	308.26	1.17945
i1_LQ_lanhua_c19070/f1p19/1516	Protein-coding	2	3	16.75	0	13.78	0	164.94	53.97	316.28	5.45	8.78	170.65	145.25	148.42	316.28	1.16005
i1_LQ_lanhua_c26497/f1p0/1376	Uncertain	2	5	150.78	398.82	155.19	0	190.11	174.81	237.41	150.82	294.66	274.45	299.97	193.05	398.82	0.480175
i1_LQ_lanhua_c56860/f1p0/1068	Protein-coding	2	4	233.65	175.32	221.48	0	168.09	191.05	166.74	310.43	379.11	194.9	215.24	46.61	379.11	0.525108
i2_LQ_lanhua_c95081/f1p0/2133	Uncertain	2	3	4.78	0.23	50.46	0	160.54	91.13	318.94	67.86	15.26	207.37	38.7	0.9	318.94	1.26365
i3_LQ_lanhua_c2845/f1p6/3896	Protein-coding	2	4	330.58	257.68	83.09	0	130.67	120.48	150.11	121.02	74.21	108.98	323.57	127.25	330.58	0.660373
i1_LQ_lanhua_c37702/f1p15/1414	Uncertain	2	3	29.28	307.49	63.5	0	49.83	123.89	42.85	45.05	25.92	86.05	38.12	283.61	307.49	1.10064
i0_LQ_lanhua_c1612/f1p1/868	lncRNA	2	2	1.04	0.53	4.13	349.2	0.29	1.24	0.43	2.7	0.99	0.58	0.96	0.36	349.2	3.32616
i1_LQ_lanhua_c6396/f1p2/1531	Protein-coding	2	2	8.89	10.03	26.8	0	16.67	22.48	7.55	25.44	360.35	8.01	14.92	7.63	360.35	2.36945
i2_LQ_lanhua_c68548/f1p71/2325	Protein-coding	2	2	46.35	97.59	7.32	0	52.22	1.89	3.73	8.96	13.22	4.06	353.82	0.63	353.82	2.04332
i2_LQ_lanhua_c100836/f1p30/2183	Uncertain	2	2	3.79	2.64	2.54	350.12	5.17	0.07	3.98	0	3.42	3.41	0.93	0	350.12	3.20382
i0_LQ_lanhua_c1918/f1p0/588	Uncertain	2	4	334.22	291.36	149.95	0	65.29	217.31	51.62	132.13	216.84	64.78	156.83	184.2	334.22	0.645706
i1_LQ_lanhua_c22054/f1p1/1722	Protein-coding	2	5	274.56	121.88	273.2	0	293.28	231.48	240.39	366.49	274.87	219.99	166.25	102.18	366.49	0.469016
i1_LQ_lanhua_c57113/f1p0/1066	Protein-coding	2	3	1.25	0.09	81.38	0	89.44	261.76	103.65	19.37	2.97	240.82	232.13	129.83	261.76	1.03373
i1_HQ_lanhua_c10626/f2p3/1553	Protein-coding	2	4	37.36	356.92	42.26	0	98.55	196.45	167.33	48.14	34.95	192.42	126.19	142.9	356.92	0.831906
i2_LQ_lanhua_c40494/f2p5/2065	Protein-coding	2	4	207.22	58.89	29.26	0	102.51	101.08	323.1	44.05	79.99	282.7	125.33	101.08	323.1	0.824985
i1_LQ_lanhua_c36121/f1p0/1891	Protein-coding	2	3	10.27	372.07	111.89	0	53.66	76.93	41.12	120.74	9.63	36.39	103.78	125.11	372.07	1.13065
i1_LQ_lanhua_c16907/f1p69/1743	Protein-coding	2	2	353.72	17.61	22.09	0	33.76	14.47	13.39	25.3	123.95	13.58	20.53	3.31	353.72	1.86787
i1_HQ_lanhua_c50212/f3p0/1151	Protein-coding	2	5	312.95	201.86	260.03	0	185.9	239.67	130.46	286.37	389.85	141.68	184.12	175.67	389.85	0.477795
i1_LQ_lanhua_c13172/f1p11/1358	Protein-coding	2	2	29.72	19.74	26.13	0	16.45	27.23	15.35	25.05	363.36	16.06	18.46	9.88	363.36	2.11217
i2_LQ_lanhua_c14707/f1p5/2219	Protein-coding	2	5	222.56	189.64	319.65	0	346.1	307.5	203.27	348.52	304.85	194.49	197.61	162.83	348.52	0.427423
i1_HQ_lanhua_c52713/f9p23/1295	Protein-coding	2	4	138.16	338.49	115.53	0	40.55	125.32	44.28	117.68	133.91	52.37	248.33	244.07	338.49	0.74753
i0_HQ_lanhua_c614/f2p0/924	Protein-coding	2	3	16.4	13.43	35.62	0	117.89	54.55	335.85	22.25	8.38	203.11	113.63	78.32	335.85	1.19529
i1_LQ_lanhua_c56813/f1p6/1046	Protein-coding	2	3	64.09	12.83	241.92	0	63.56	154.88	24.91	312.53	87.03	36.9	37.64	7.24	312.53	1.14355
i2_LQ_lanhua_c22158/f1p27/2869	Uncertain	2	4	195.03	365.75	42.75	0	95.39	60.79	53.32	88.19	40.7	21.95	107.12	147.24	365.75	0.979069
i1_LQ_lanhua_c23264/f1p11/1668	Protein-coding	2	4	145.44	288.23	204.82	0	148.43	295.11	177.32	192.78	47.01	176.13	340.22	111.53	340.22	0.559821
i1_LQ_lanhua_c26423/f1p0/1316	Protein-coding	2	4	86.59	161.1	138.47	0	122.84	176.89	249.58	138.33	73.96	261.63	235.21	369.56	369.56	0.590829
i1_LQ_lanhua_c43929/f3p0/1418	Protein-coding	2	4	206.01	386.11	182.75	0	115.94	145	81.82	222.71	136.9	85.31	237.55	96.7	386.11	0.625878
i1_HQ_lanhua_c4502/f4p26/1639	Uncertain	2	4	31.56	33.21	168.2	0	197.07	168.38	250.23	69.44	11.32	287.39	56.87	52.63	287.39	0.892981
i2_LQ_lanhua_c41415/f1p1/2043	Protein-coding	2	2	1.21	0.36	4.31	0	1.92	2.07	1.08	3.31	342.51	1.78	1.9	1.46	342.51	3.26176
i1_HQ_lanhua_c19072/f2p0/2005	Protein-coding	2	3	4.9	1.84	173.55	0	145.31	84.64	150.18	307.92	3.07	132.63	4.9	14.44	307.92	1.15298
i1_HQ_lanhua_c2762/f6p10/1671	Protein-coding	2	4	64.42	68.94	221.75	0	198.01	194.27	206.03	178.39	48.69	224.98	342.04	87.76	342.04	0.642724
i1_LQ_lanhua_c47995/f1p4/1700	Uncertain	2	4	53.37	256.94	111.51	0	155.65	150.89	168.77	112.39	34.95	164.09	364.35	112.35	364.35	0.699833
i1_LQ_lanhua_c18015/f1p0/1988	Protein-coding	2	2	7.12	0.77	14.68	0	12.5	14.63	9.57	11.9	349.01	7.47	27.8	0.05	349.01	2.58877
i1_LQ_lanhua_c13519/f1p0/1101	Protein-coding	2	4	78.66	86.84	258.83	0	75.34	294.71	79.18	228.11	69.5	106.47	251.43	46.64	294.71	0.748322
i1_HQ_lanhua_c28438/f15p0/1458	Protein-coding	2	4	99.76	189.4	128.09	0	220.55	184.98	338.86	136.66	52.12	321.1	162.55	197.91	338.86	0.579522
i2_LQ_lanhua_c36330/f1p27/2333	Uncertain	2	4	117.59	254.89	258.66	0	111.67	204.96	58.56	270.24	160.89	93.08	331.48	171.93	331.48	0.578835
i2_LQ_lanhua_c6001/f1p1/2339	Protein-coding	2	4	25.26	72.59	180.28	0	220.55	189.75	188.43	209.65	80.83	221.49	259.12	323	323	0.59727
i1_HQ_lanhua_c2773/f3p0/1524	Protein-coding	2	2	0	0	4.22	0	102.18	113.22	171.86	0.44	0.17	306.04	0.27	0	306.04	1.68531
i1_LQ_lanhua_c31109/f1p43/1549	Protein-coding	2	4	102.09	104.16	323.46	0	178.13	303.3	194.23	273.94	80.76	252.25	148.21	167.92	323.46	0.551296
i0_LQ_lanhua_c3440/f1p10/934	Protein-coding	2	5	334.01	280.33	282.45	0	155.17	291.28	113.24	267.47	212.39	123.23	283.88	223.82	334.01	0.456566
i0_LQ_lanhua_c571/f2p0/818	Uncertain	2	4	122.66	137.54	344.54	0	143.15	257.21	64.55	280.91	92.14	103.43	202.37	144.07	344.54	0.618916
i1_LQ_lanhua_c57380/f1p0/1045	Uncertain	2	4	248.62	291.78	222.62	0	126.87	239.07	86.8	209.51	332.25	101.78	278.3	165.26	332.25	0.508545
i1_HQ_lanhua_c50208/f3p0/1215	Protein-coding	2	2	24.71	349.1	2.97	0	16.92	12.44	66.59	1.57	3.93	40.49	23.91	3.95	349.1	2.14207
i0_LQ_lanhua_c2111/f1p27/759	Protein-coding	2	5	294.22	163.18	329.05	0	186.69	299.3	127.64	319.99	236.49	150.96	142.64	167	329.05	0.484226
i2_LQ_lanhua_c94099/f1p4/2580	lncRNA	2	3	0.04	0.36	249.11	0	70.57	67.56	30.05	268.63	6.03	36.12	159.5	8.3	268.63	1.30544
i1_LQ_lanhua_c11877/f1p0/1529	Protein-coding	2	3	0	0.81	12.05	0	122.63	55.32	267.58	3.71	0.31	208.45	24.63	188.33	267.58	1.32202
i0_LQ_lanhua_c1029/f1p0/674	Uncertain	2	2	59.24	292.48	3.81	0	0	16.64	5.43	16.75	17.11	0.34	164.98	189.19	292.48	1.52381
i0_LQ_lanhua_c2364/f1p5/531	Protein-coding	2	4	189.05	169.75	76.79	0	38.06	136.54	53.5	64.06	78.76	74.3	85.52	368.63	368.63	0.873728
i4_LQ_lanhua_c2745/f1p0/4477	Uncertain	2	3	44.57	271.38	9.95	0	123.51	34.96	106.01	0.83	7.11	97.1	263.71	12.75	271.38	1.20011
i2_LQ_lanhua_c100514/f1p7/2761	Uncertain	2	4	174.79	381.6	211.54	0	114.46	158.13	75.27	226.84	196.52	75.35	138.14	98.07	381.6	0.629614
i1_LQ_lanhua_c42260/f1p0/1351	Protein-coding	2	4	89.19	18.74	113.29	0	103.78	122.16	86.51	128.41	376.9	83.8	55.21	20.33	376.9	0.972211
i1_LQ_lanhua_c44137/f3p0/1447	Protein-coding	2	4	355.13	50.93	193.95	0	135.51	166.99	122.79	213.72	195.51	108	88.42	24.05	355.13	0.70286
i2_LQ_lanhua_c61843/f1p35/3047	Protein-coding	2	2	0.69	0	15.48	0	46.7	262.25	217.37	1.52	0	179.09	10.11	25.52	262.25	1.53268
i1_HQ_lanhua_c50127/f4p4/1364	Protein-coding	2	4	263.6	394.59	201.07	0	159.18	182.72	119.99	236.79	152.36	109.85	215.47	123.57	394.59	0.538511
i2_LQ_lanhua_c106674/f3p13/2092	Protein-coding	2	4	114.19	128.96	317.95	0	94.93	247.79	79.3	295.03	104.79	124.39	61.77	93.73	317.95	0.698806
i2_LQ_lanhua_c99181/f1p13/2548	Protein-coding	2	3	142.94	3.55	63.11	0	77.7	35.68	37.42	63.82	353.29	43	42.78	4.27	353.29	1.33846
i0_LQ_lanhua_c1599/f1p0/822	Protein-coding	2	4	50.34	95.71	123	0	95.9	154.99	88.23	98.43	57.56	119.82	159.96	392.64	392.64	0.808139
i1_LQ_lanhua_c42673/f1p0/1086	Uncertain	2	2	0	0.28	1.98	0	124.9	11.09	238.13	0.54	0	243.21	0.6	139.16	243.21	1.52685
i1_LQ_lanhua_c51170/f1p0/1172	Protein-coding	2	4	158.97	39.79	237.27	0	88.46	143.62	44.33	165.3	323.76	53.56	156.15	19.47	323.76	0.810743
i2_HQ_lanhua_c106216/f3p17/2095	Protein-coding	2	4	324.83	243.62	180.71	0	0	135.77	125.18	169.72	153.25	149.66	16.36	113.2	324.83	0.719401
i1_HQ_lanhua_c2682/f2p18/1577	Protein-coding	2	4	177.58	76.41	219.67	0	372.18	102.25	216.76	211.03	105.82	170.45	190.57	70.22	372.18	0.606056
i0_LQ_lanhua_c526/f2p0/765	Protein-coding	2	4	296.47	376.91	123.91	0	161.2	141.55	153.27	161.03	83.36	137.15	218.81	193.91	376.91	0.56604
i2_LQ_lanhua_c67452/f2p1/2238	Protein-coding	2	2	18.55	1.59	0	0	1.21	1.55	0.51	0.8	336.52	0.96	2.45	0	336.52	3.18195
i1_LQ_lanhua_c27756/f1p0/1097	Protein-coding	2	4	100.09	82.97	221.11	0	202.64	237.36	292.23	230.19	53.09	287.69	152.55	84.67	292.23	0.595646
i1_LQ_lanhua_c37055/f1p0/1671	Protein-coding	2	4	190.95	356.02	132.23	0	110.7	134.02	92.59	156.91	301.67	105.2	218.64	111.69	356.02	0.605541
i0_LQ_lanhua_c620/f2p0/776	Uncertain	2	5	398.12	296.65	157.42	0	159.53	229.65	220.07	167.13	163.18	209.35	242.77	132.72	398.12	0.486597
i1_LQ_lanhua_c13785/f1p0/1369	Protein-coding	2	3	317.81	0.96	50.25	0	102.54	50.21	14.98	80.67	123.49	17.17	196.05	0	317.81	1.2076
i1_LQ_lanhua_c16756/f3p4/1493	Protein-coding	2	4	207.41	130.06	177.3	0	142.48	141.39	78.72	157.16	387.72	93.82	94.38	62.06	387.72	0.68867
i1_LQ_lanhua_c56926/f1p0/1075	Protein-coding	2	3	10.35	0	4.54	0	70.24	110.49	252.02	0	1.31	200.14	6.78	204.06	252.02	1.33652
i2_LQ_lanhua_c5164/f2p4/2239	Protein-coding	2	3	7.9	299.78	6.14	0	21.08	37.5	98.57	8.14	15.07	76.42	61.45	224.78	299.78	1.3406
i1_LQ_lanhua_c57042/f1p33/1083	Protein-coding	2	5	241.36	233.56	284.01	0	196.9	297.04	132.5	312.49	350.83	155.45	192.84	163.31	350.83	0.44805
i0_LQ_lanhua_c1394/f1p0/922	Uncertain	2	3	100.79	309.26	14.5	0	12.37	75.56	22.17	35.28	17.55	25.63	179.2	180.41	309.26	1.17851
i1_LQ_lanhua_c10478/f1p31/1964	Protein-coding	2	3	1.84	0.16	75.56	0	110.92	93.22	273.16	68.88	3.02	248.59	126.02	0.25	273.16	1.14316
i0_LQ_lanhua_c1022/f1p0/755	Protein-coding	2	4	282.79	191.47	227.78	0	58.63	201.31	35.83	174.48	189.95	35.52	202.12	252.12	282.79	0.618224
i0_LQ_lanhua_c2412/f1p0/684	Uncertain	2	5	224.23	160.12	295.22	0	208.1	180.01	181.25	281.06	389.07	196.18	154.31	139.87	389.07	0.47508
i2_LQ_lanhua_c88342/f1p0/2064	Protein-coding	2	3	7.42	0.28	233.67	0	192.71	115.34	74.56	251.8	11	62.88	21.07	0	251.8	1.17896
i2_LQ_lanhua_c65302/f1p0/2317	Uncertain	2	2	0.7	0	0.22	0	0.76	0.74	0.15	0.17	330.63	0.08	0.09	0	330.63	3.43115
i2_LQ_lanhua_c13825/f1p2/2112	Protein-coding	2	2	23.83	0.9	4.76	0	7.64	4.31	3.17	5.04	334.47	1.64	2.37	0.68	334.47	2.94249
i0_LQ_lanhua_c3413/f1p3/929	Protein-coding	2	4	173.84	208.1	256.63	0	120.25	179.1	82.02	281.43	181.86	101.83	315.22	51.15	315.22	0.586124
i1_HQ_lanhua_c1612/f21p1/1863	Protein-coding	2	2	37.76	349.68	34.61	0	21.18	16.99	20.04	18.12	25.15	19.32	67.56	10.44	349.68	1.84219
i0_LQ_lanhua_c1636/f1p0/538	Protein-coding	2	4	263.59	26.34	221.97	0	41.53	171.73	61.1	234.76	197.02	46.83	29.63	89.58	263.59	0.825737
i1_HQ_lanhua_c12346/f2p0/1445	Protein-coding	2	2	20.57	15.83	24.61	0	19.19	27.96	34.84	25.67	348.17	32.89	19.32	4.99	348.17	1.98862
i1_HQ_lanhua_c50250/f3p1/1160	Protein-coding	2	4	25.78	45.03	51.92	0	146.58	96.34	280.33	19.71	8.28	225.97	183.91	180.07	280.33	0.902447
i1_LQ_lanhua_c57228/f1p15/1034	Protein-coding	2	4	254.34	285.55	132.65	0	109.95	147.29	96.08	143.67	225.31	113.67	348.52	152.34	348.52	0.567627
i1_LQ_lanhua_c12832/f2p91/1377	Protein-coding	2	4	160.6	161.58	88.42	0	94.73	113.69	121.83	104.81	82.72	102.6	400.8	114.73	400.8	0.737276
i1_LQ_lanhua_c13806/f1p0/1221	Uncertain	2	3	55.18	223.49	32.97	0	115.63	33.91	44.05	19.3	110.58	38.79	312.98	15.36	312.98	1.13662
i1_LQ_lanhua_c18391/f1p30/1854	Uncertain	2	4	23.45	197.74	244.46	0	115.85	139.26	88.39	287.4	10.77	82.48	29.71	46.88	287.4	0.898912
i1_LQ_lanhua_c11895/f2p8/1488	Protein-coding	2	5	277.28	323.2	283.74	0	336.33	237.55	263.04	266.62	249.68	296.69	280.64	115.44	336.33	0.387754
i0_LQ_lanhua_c3667/f1p0/789	Uncertain	2	4	329.1	231.79	115.47	0	78.03	171.48	48.65	145.96	198.06	41.8	222.08	176.61	329.1	0.644463
i1_LQ_lanhua_c31691/f1p4/1547	Uncertain	2	2	4.63	8.58	5.99	331.84	7.09	5.72	2.53	8.32	4.79	2.52	0.62	1.71	331.84	2.94897
i1_LQ_lanhua_c43696/f8p0/1726	Protein-coding	2	2	1.88	3.12	0.67	0	10.79	13.77	14.3	0.64	334.22	15.89	14.05	12.32	334.22	2.68643
i1_LQ_lanhua_c27075/f1p4/1212	Protein-coding	2	4	69.04	46.36	273.68	0	118.74	224.04	45.13	270.8	87.41	63.06	148.8	32.97	273.68	0.819144
i1_LQ_lanhua_c26327/f2p0/1298	Protein-coding	2	5	259.73	247.1	353.62	0	207.23	285.84	166.38	323.31	251.83	177.26	215.28	130.8	353.62	0.431237
i0_HQ_lanhua_c637/f2p0/606	Protein-coding	2	5	393.18	164.89	169.6	0	198.46	228.58	158.28	137.34	282.74	186.11	232.07	256.41	393.18	0.468529
i2_LQ_lanhua_c98944/f1p7/2171	Protein-coding	2	4	34.14	43.73	194.38	0	196.74	230.07	279.3	248.13	96.58	227.59	132.13	87.46	279.3	0.637083
i1_LQ_lanhua_c57390/f1p0/1057	Protein-coding	2	2	4.33	38.26	2.35	0	32.68	19	52.7	1.1	340.92	31.82	42.27	14.17	340.92	1.94348
i0_LQ_lanhua_c2524/f1p0/940	Protein-coding	2	4	308.82	331.79	183.28	0	127.46	170.43	95.26	202.37	218.01	98.35	257.16	186.32	331.79	0.516162
i1_HQ_lanhua_c40651/f13p0/1332	Protein-coding	2	4	104.63	253.39	59.9	0	29.87	50.01	40.95	53.93	201.85	46.29	135.63	285.03	285.03	0.891596
i2_LQ_lanhua_c5041/f1p15/2285	Uncertain	2	2	1.12	0	1.69	0	326.17	1.24	42.33	2.44	0.45	2.81	1.26	0.81	326.17	2.94988
i3_LQ_lanhua_c24775/f1p9/3307	Uncertain	2	3	2.4	3.03	19.44	0	99.11	65.61	227.51	8.05	0.83	279.19	38.04	42.24	279.19	1.4281
i3_LQ_lanhua_c12205/f1p21/3507	Uncertain	2	2	2.12	10.68	9.6	327.32	1.6	8.89	0	7.15	4.41	0	0	0	327.32	3.01515
i1_LQ_lanhua_c57358/f1p6/1040	Protein-coding	2	4	41.78	53.26	78.24	0	135.28	115.78	286.22	69.61	66.49	285.08	136.81	212.52	286.22	0.756725
i1_HQ_lanhua_c14389/f24p0/1743	Protein-coding	2	4	87.99	337.9	159.83	0	48.21	117.94	67.91	111.62	38.51	68.72	77.53	234.46	337.9	0.829769
i1_HQ_lanhua_c8090/f4p0/1503	Uncertain	2	4	96.17	251.89	270.51	0	140.55	205.71	105.07	320.88	103.08	151.18	140.47	54.88	320.88	0.608874
i1_HQ_lanhua_c49821/f9p0/1240	Protein-coding	2	4	384.07	140.88	84.96	0	127.74	52.13	104.3	97.27	174.46	91.1	132.85	156.56	384.07	0.723411
i1_LQ_lanhua_c11987/f3p4/1851	Protein-coding	2	4	203.7	127.26	317.94	0	245.13	179.63	150.33	338.53	143.72	148.93	132.45	100.82	338.53	0.535131
i1_HQ_lanhua_c2162/f10p0/1643	Protein-coding	2	5	233.47	317.32	286.11	0	175.25	255.99	246.65	308.53	155.58	289.43	209.67	109.61	317.32	0.431658
i3_LQ_lanhua_c6092/f1p0/3713	Uncertain	2	4	243.48	291.61	306.2	0	141.87	191.03	81.58	271.9	242.58	126.66	135.87	134.56	306.2	0.515325
i1_LQ_lanhua_c10637/f1p0/1555	Protein-coding	2	4	207.06	10.5	216.31	0	281.22	183.17	102.26	148.31	84.62	98.76	35.83	8.28	281.22	0.811436
i3_LQ_lanhua_c10629/f1p56/3697	Uncertain	2	2	1.93	2.03	170.1	0	33.24	112.94	23.53	306.37	7.37	26.79	44.42	5.38	306.37	1.51979
i1_LQ_lanhua_c13798/f1p0/1245	Protein-coding	2	3	153.02	351.06	68.23	0	82.36	91.84	36.29	73.44	92.2	43.01	35.19	13.69	351.06	1.07098
i0_LQ_lanhua_c2681/f1p1/432	Uncertain	2	3	18.65	38.97	14.69	0	92.05	25.61	122.69	11.02	3.62	97.42	58.14	332.68	332.68	1.36396
i1_LQ_lanhua_c57272/f1p0/1080	Protein-coding	2	4	22.71	60.14	52.53	0	92.74	59.43	198.76	37.76	30.37	184.95	86.99	317.58	317.58	0.972047
i1_LQ_lanhua_c23779/f1p0/1888	Protein-coding	2	4	45.43	186.97	139.14	0	53.79	137.85	60.61	190.32	35.95	82.69	328.6	43.43	328.6	0.851519
i1_HQ_lanhua_c50261/f3p0/1368	Protein-coding	2	5	169.59	315.33	228.78	0	257	207.33	325.82	246.95	90.38	283.54	219.88	205.87	325.82	0.434778
i0_HQ_lanhua_c517/f2p11/853	Protein-coding	2	4	297.23	172.15	273.33	0	91.15	226.41	59.67	246.92	138.23	79.44	204.97	137.02	297.23	0.574903
i2_LQ_lanhua_c37187/f1p4/2348	Uncertain	2	4	135.29	286.64	282.71	0	202.13	135.15	126.43	300.4	67.69	116.17	169.11	108.61	300.4	0.573735
i2_LQ_lanhua_c81876/f1p15/2110	Protein-coding	2	2	1.32	145.25	0.22	0	7.5	1.8	7.27	0.09	24.37	4.69	49.3	306.73	306.73	2.01437
i1_LQ_lanhua_c41740/f1p0/1402	Protein-coding	2	3	36.87	328.59	44.78	0	67.29	50.72	63.96	75.71	37.91	52.02	216.94	80.88	328.59	1.04597
i3_LQ_lanhua_c22192/f1p1/3613	Uncertain	2	4	162.27	115.68	63.68	0	98.27	79.11	294.23	112.32	36.05	281.08	113.6	28.47	294.23	0.797213
i1_HQ_lanhua_c26069/f3p6/1243	Protein-coding	2	2	21.75	6.06	8.71	0	17.32	45.51	297.83	1.72	2.02	187.05	40.83	31.08	297.83	1.6721
i2_LQ_lanhua_c36624/f1p4/2216	Protein-coding	2	3	84.02	46.38	55.4	0	41.18	51.9	46.34	53.88	360.01	50.96	72.61	40.79	360.01	1.22021
i2_LQ_lanhua_c83647/f1p21/2499	Uncertain	2	4	66.22	251.93	74.53	0	23.91	100.59	28.65	103.66	21.91	66.51	257.73	220.94	257.73	0.904361
i3_LQ_lanhua_c19820/f1p0/3989	Protein-coding	2	2	52.08	35.62	23.59	339.23	14.56	24.66	10.53	27.27	22.86	12.43	36.56	13.96	339.23	1.79069
i1_LQ_lanhua_c26148/f3p19/1321	Protein-coding	2	4	35.04	59.48	71.6	0	53.65	131.39	105.49	46.3	21.59	130.29	126.78	348.94	348.94	0.971066
i1_LQ_lanhua_c57269/f1p0/1052	Protein-coding	2	2	2.13	319.8	6.33	0	1.49	2.46	0.89	12.05	1.19	1.35	5.17	1.45	319.8	3.09809
i0_HQ_lanhua_c548/f2p0/875	Protein-coding	2	5	149.14	363.69	180.35	0	298.9	170.11	282.4	229.36	167.66	245.77	244.4	231.71	363.69	0.428064
i0_LQ_lanhua_c944/f1p0/487	Uncertain	2	3	176.04	17.23	70.6	0	53.63	49.18	37.98	85.22	329.18	28.29	113.13	25.45	329.18	1.11232
i2_LQ_lanhua_c60440/f1p56/1627	Uncertain	2	3	287.18	91.54	60.7	0	0	176.62	0	70.72	25.25	5.07	0	152.81	287.18	1.25943
i1_LQ_lanhua_c52120/f1p7/1308	Protein-coding	2	4	133.71	121.22	115.61	0	108.89	120.94	81.25	137.94	386.13	104.8	99.74	59.08	386.13	0.745535
i1_HQ_lanhua_c16812/f3p0/1493	Protein-coding	2	4	31.59	15.87	132.36	0	185.94	147.74	277.92	95.08	60.33	249.16	61.4	182.11	277.92	0.759982
i1_LQ_lanhua_c43932/f3p0/1451	Protein-coding	2	5	287.71	239.68	342.05	0	299.12	291.98	243.19	245	181.8	296.74	295.68	327.05	342.05	0.358638
i4_LQ_lanhua_c3764/f1p0/4520	Uncertain	2	2	0	0	0.26	316.1	3.09	0.92	0.57	0.02	0	1.04	0.02	0	316.1	3.39479
i1_HQ_lanhua_c52885/f8p4/1449	Protein-coding	2	4	270.46	115.34	229.06	0	159.91	194.97	126.48	253.4	346.49	150.5	134.67	109.67	346.49	0.522687
i1_LQ_lanhua_c26262/f2p0/1377	Protein-coding	2	5	353.48	236.33	317.24	0	237.95	259.91	184.7	333.89	256.98	220.98	224.42	196.47	353.48	0.387232
i1_LQ_lanhua_c38888/f1p0/1850	Uncertain	2	4	250.63	173.42	299.93	0	77.83	176.48	42.64	216.93	73.52	82.18	165.13	77.72	299.93	0.667865
i2_LQ_lanhua_c51442/f1p11/2549	Protein-coding	2	2	0.33	322.67	4.05	0	0.13	8.16	7.06	15.44	5.24	9.01	16.02	36.37	322.67	2.57353
i1_HQ_lanhua_c2935/f3p0/2005	Protein-coding	2	3	22.35	346.98	59.36	0	21.91	88.21	30.24	51.67	24.69	50.11	61.76	59.61	346.98	1.33716
i2_LQ_lanhua_c25345/f1p19/2350	Protein-coding	2	4	8.41	169.83	186.06	0	58.67	139.04	16	230.49	239.74	76.45	34.57	6.09	239.74	0.936945
i3_LQ_lanhua_c10986/f1p112/3097	Uncertain	2	4	166	300.15	106.81	0	327.38	107.23	224.19	145.96	142.27	205.87	193.92	90.53	327.38	0.542752
i1_LQ_lanhua_c24919/f1p0/1445	Protein-coding	2	4	60.98	79.4	115.13	0	101.82	129.32	207.95	67.13	35.99	218.12	84.07	326.1	326.1	0.765139
i1_LQ_lanhua_c57095/f1p0/1073	Protein-coding	2	3	14.89	14.7	83.53	0	39.44	101.9	28.31	39.66	18.29	52.93	83.85	338.23	338.23	1.33686
i4_LQ_lanhua_c2877/f1p0/5113	Uncertain	2	2	0	0.29	0	313.57	0	0	0	0	0	0	0.3	0	313.57	3.45701
i0_LQ_lanhua_c2151/f1p3/860	Uncertain	2	4	108.29	113.04	97.6	0	54.93	113.92	40.62	104.88	365.15	39.35	110.53	113.26	365.15	0.860261
i1_HQ_lanhua_c2646/f5p2/1781	Uncertain	2	4	172.81	372.21	166.27	0	139.27	135.02	99.74	211.49	141.25	105.62	250.92	145.55	372.21	0.559223
i1_LQ_lanhua_c41181/f2p0/1292	Protein-coding	2	4	16.34	150.23	126.76	0	47.33	99.38	33.74	124.25	339.04	44.37	59.99	76.02	339.04	0.970458
i2_LQ_lanhua_c118400/f1p0/2002	Uncertain	2	2	4.95	0.56	12.28	0	8.19	10.9	4.21	9.49	319.64	6.77	25.45	0.68	319.64	2.68947
i0_LQ_lanhua_c1140/f1p0/527	Protein-coding	2	4	197.8	25.56	52.61	0	97.2	74.34	115.48	50.79	325.01	82.67	36.32	28.91	325.01	0.996897
i1_LQ_lanhua_c24201/f1p2/1709	Protein-coding	2	3	4.5	111.25	26.49	0	62.29	54.41	54.87	21.25	10.83	6.34	49.3	328.45	328.45	1.4825
i2_LQ_lanhua_c8634/f1p7/2417	Uncertain	2	2	315.86	1.82	1.41	0	18.03	1.39	1.08	1.36	6.42	1.35	4.12	6.68	315.86	3.00967
i0_LQ_lanhua_c993/f1p0/863	Protein-coding	2	4	167.72	282.98	188.8	0	65.17	203.39	55.71	244.29	234.17	59.13	210.8	126.76	282.98	0.587905
i1_HQ_lanhua_c1813/f12p0/1690	Protein-coding	2	4	23.57	45.45	99.52	0	132.48	95.05	280.4	153.83	12.15	257.03	112.84	60.45	280.4	0.848079
i2_LQ_lanhua_c27784/f1p17/2080	Protein-coding	2	4	15.23	37.03	117.48	0	187.33	193.95	246.94	136.14	25.37	229.52	185.91	48.81	246.94	0.758082
i2_LQ_lanhua_c26025/f1p48/2864	Protein-coding	2	4	30.2	137.89	33.33	0	75.85	117.46	187.8	36.12	9.21	162.2	298.16	166.44	298.16	0.860185
i1_LQ_lanhua_c42770/f1p0/1208	Protein-coding	2	3	60.51	44.47	77.66	0	51.5	99.93	32.06	78.94	348.85	35.7	67.71	23.95	348.85	1.17141
i2_LQ_lanhua_c79409/f1p4/2833	Uncertain	2	4	18.08	12	284.31	0	84.11	192.71	108.59	172.04	20.28	137.29	152	23.37	284.31	0.895203
i1_LQ_lanhua_c28727/f1p0/1431	Protein-coding	2	5	259.08	250.91	242.54	0	269.67	301.66	261.61	229.56	320.31	280.45	298.98	121.55	320.31	0.380099
i1_LQ_lanhua_c27637/f1p4/1264	Uncertain	2	4	28.02	343.64	156.1	0	79	115.03	116.76	91.71	28.86	143.68	159.86	69.49	343.64	0.809048
i1_LQ_lanhua_c12964/f1p6/1345	Protein-coding	2	4	103.73	154.74	200.54	0	89.12	295.03	203.74	236.95	137.81	167.25	301.09	77.72	301.09	0.547195
i1_LQ_lanhua_c27856/f1p52/1195	Protein-coding	2	3	15.65	25.46	36.08	0	42.76	57.41	93.94	27.08	7.9	84.62	73.42	335.13	335.13	1.3467
i1_HQ_lanhua_c10590/f7p0/1887	Protein-coding	2	4	363.45	118.73	100.83	0	82.67	130.69	107.85	98.41	224.84	162.02	154.51	197.33	363.45	0.618193
i1_LQ_lanhua_c57318/f1p0/1042	Protein-coding	2	4	329.37	160.65	193.67	0	191.45	161.49	136.3	203.93	336.37	132.03	173.72	120.77	336.37	0.503015
i1_LQ_lanhua_c57029/f1p0/1025	Protein-coding	2	4	220.47	104.35	179.1	0	132.79	168.57	93.87	177.35	305.32	100.46	300.48	81.69	305.32	0.577238
i2_LQ_lanhua_c24610/f1p15/2760	Protein-coding	2	4	230.79	256.49	270.47	0	82.36	198.72	77.74	261.17	175.77	82.22	237.57	192.72	270.47	0.520285
i2_LQ_lanhua_c46766/f1p1/2770	Uncertain	2	2	0	0.18	0	309.96	0	0	0	0	0	0	0	0	309.96	3.46191
i1_LQ_lanhua_c52541/f16p17/1880	Protein-coding	2	2	12.16	1.32	0	0	2.88	0.05	7.49	0	0.05	6.9	8.5	313	313	3.04541
i1_HQ_lanhua_c1636/f9p0/1591	Protein-coding	2	4	87.4	61.42	197.34	0	189.88	231.2	151.05	212.88	61.9	144.89	297.51	46.86	297.51	0.636816
i1_LQ_lanhua_c24461/f1p16/1843	Protein-coding	2	3	0	6.85	2.59	0	187.13	115.26	184.24	0.05	0	219.52	1.22	0.13	219.52	1.494
i0_LQ_lanhua_c3987/f1p0/259	lncRNA	2	4	129.08	0	234.85	0	91.23	239.76	46.26	116.27	186.81	92.38	0	8.07	239.76	0.935405
i1_HQ_lanhua_c2150/f8p0/1825	Protein-coding	2	3	1.47	0.78	166.63	0	59.13	122.18	31.4	281.27	62.08	52.42	174.19	2.23	281.27	1.12169
i1_LQ_lanhua_c9655/f1p2/1864	Protein-coding	2	5	179.29	195.59	268.28	0	149.45	227.26	206.98	375.39	222.31	187.03	201.2	110.45	375.39	0.460453
i1_HQ_lanhua_c14289/f49p3/1953	Protein-coding	2	4	166	266.3	88.23	0	115.94	131.76	188.11	171.03	91.84	165.19	298.01	294.9	298.01	0.540902
i1_LQ_lanhua_c57385/f1p0/1066	Protein-coding	2	2	307.86	44.68	13.67	0	43.22	14.75	151.8	22.05	2.1	55.89	24.32	3.35	307.86	1.56411
i0_LQ_lanhua_c1705/f1p0/959	Protein-coding	2	3	6.91	11.07	104.46	0	20.93	121.58	22.27	49.87	10.01	26.36	69.04	317.05	317.05	1.40738
i1_LQ_lanhua_c56846/f1p4/1066	Protein-coding	2	5	250	235.69	212.44	0	251.98	174.22	205.97	231.23	363.37	193.13	265.38	107.54	363.37	0.428865
i0_LQ_lanhua_c1244/f1p0/677	Protein-coding	2	5	290.4	229.25	258.83	0	231.8	208.92	153.9	232.82	291.03	153.85	347.72	174.86	347.72	0.415055
i0_LQ_lanhua_c985/f1p0/620	Uncertain	2	4	142.1	116.82	209.25	0	121.18	238.87	134.06	347.45	137.84	160.28	160.87	44.15	347.45	0.587679
i1_LQ_lanhua_c42729/f1p0/1267	Uncertain	2	3	245.84	11.19	56.73	0	56.28	20.18	20.16	55.97	251.63	20.48	19.89	3.4	251.63	1.39843
i1_LQ_lanhua_c21305/f1p0/1630	Protein-coding	2	2	4.54	67.98	15.86	0	24.23	30.87	8.6	22.15	14.74	4.14	84.64	319.32	319.32	1.78383
i1_LQ_lanhua_c27781/f1p0/1119	Protein-coding	2	5	313.92	147	216.32	0	262.05	197.21	203.11	240.72	295.79	215.16	119.31	102.44	313.92	0.459746
i1_LQ_lanhua_c32470/f1p105/1689	Protein-coding	2	2	5.32	309.84	5.87	0	5.31	0.76	0.64	2.53	8.88	0.9	9.48	2.5	309.84	3.01316
i1_HQ_lanhua_c26125/f3p0/1357	Protein-coding	2	4	41.48	61.16	190.6	0	91.02	311.02	102.69	191.85	39.62	101.93	199.16	87.64	311.02	0.747586
i1_LQ_lanhua_c23766/f1p0/1936	Protein-coding	2	4	153.23	43.83	177.94	0	147.7	122.79	86.43	160.98	341.92	95.85	76.2	44.45	341.92	0.729779
i1_LQ_lanhua_c18465/f1p5/1903	Uncertain	2	4	44.76	261.5	54.53	0	36.78	271.55	44.95	98.46	59.27	38.34	95.02	149.13	271.55	0.91593
i1_LQ_lanhua_c13209/f1p1/1158	Protein-coding	2	3	8.86	4.39	128.14	0	100.49	176.44	242.08	55.71	6.41	227.52	42.62	45.83	242.08	1.01758
i0_LQ_lanhua_c1731/f1p14/958	Uncertain	2	2	0	0	46.6	0	299.47	78.22	56.92	4.14	0.11	131.36	2.12	16.63	299.47	1.66071
i0_LQ_lanhua_c3328/f1p0/759	Protein-coding	2	4	176.7	81.66	80.47	0	42.05	101.74	37.53	83.17	130.17	47.85	151.04	334.52	334.52	0.832675
i1_LQ_lanhua_c51055/f1p4/1208	Protein-coding	2	5	253.58	292.79	276.99	0	160.5	256.79	122.52	283.43	186.93	141.51	249.9	138.36	292.79	0.446157
i2_HQ_lanhua_c58404/f5p8/2064	Protein-coding	2	2	5.06	20.58	0.59	0	11.18	0.73	0.11	0.26	308.72	0.47	36.9	0	308.72	2.74143
i3_LQ_lanhua_c7076/f1p2/3301	Protein-coding	2	3	53.58	30.11	135.66	0	71.91	97.68	32.4	170.28	313.59	33.94	48.32	17.79	313.59	1.04853
i0_LQ_lanhua_c1425/f1p0/583	Uncertain	2	2	84.64	76.27	0.49	0	0	20.92	125.12	0	0.86	5.11	298.29	75.87	298.29	1.5291
i1_LQ_lanhua_c11320/f1p0/1877	Protein-coding	2	1	0	0	0	0	0	0	0	0	0	0	0	303.48	303.48	3.4641
i2_LQ_lanhua_c81806/f1p1/2395	Uncertain	2	3	107.1	4.13	160.7	0	42.14	281.78	22.05	146.19	26.93	121.13	5.47	8.65	281.78	1.13446
i0_LQ_lanhua_c3665/f1p0/774	Protein-coding	2	4	288.34	140.53	89.43	0	254.11	94.04	271.96	85.07	113.09	199.84	123.71	112.77	288.34	0.592607
i1_LQ_lanhua_c31822/f1p0/1685	Protein-coding	2	4	43.57	38.08	82.9	0	155.53	89.3	296.8	93.91	20.71	208.6	65.71	24.85	296.8	0.934343
i4_LQ_lanhua_c9592/f1p16/5016	Uncertain	2	4	176.17	9.66	218.98	0	109.67	150.83	85.28	257.82	149.88	101.18	14.87	7.69	257.82	0.816084
i1_LQ_lanhua_c42434/f1p7/1301	Protein-coding	2	5	259.17	302.46	232.92	0	207.36	205.12	198.29	271.2	218.5	198.56	160.17	51.19	302.46	0.453752
i0_LQ_lanhua_c1841/f1p5/945	Protein-coding	2	4	21.91	56.57	98.98	0	159.28	158.79	267.09	87.02	12.35	243.8	86.5	54.52	267.09	0.838408
i1_LQ_lanhua_c47808/f1p4/1766	Protein-coding	2	4	13.68	120.98	81.71	0	148.09	123.22	213.17	87.33	160.51	299.63	180.99	29.79	299.63	0.716345
i1_HQ_lanhua_c3048/f4p6/1628	Protein-coding	2	4	25	59.19	70.28	0	23.22	160.76	122.4	44.56	46.87	123.04	76.73	322.27	322.27	0.972127
i1_HQ_lanhua_c50268/f3p4/1243	Protein-coding	2	4	107.69	15.53	102.25	0	208.67	156.1	284.97	134.32	121.48	260.74	150.42	68.57	284.97	0.648376
i1_LQ_lanhua_c13020/f1p13/1214	Uncertain	2	3	312.99	116.52	90.73	0	23.44	78.29	32.85	90.66	164.97	28.02	21.03	34.17	312.99	1.0495
i1_LQ_lanhua_c42679/f1p0/1099	Protein-coding	2	4	168.62	317.81	172.84	0	84.44	142.25	93.93	169.54	280.23	117.09	180.49	81.69	317.81	0.576393
i1_LQ_lanhua_c33397/f1p0/1449	Protein-coding	2	4	51.99	299.86	42.21	0	24.66	75.24	105.4	47.78	86.66	99.48	191.85	198.51	299.86	0.851383
i1_LQ_lanhua_c56983/f1p0/1039	Protein-coding	2	4	170.81	78.77	140.03	0	314.59	101.47	237.54	150.69	96.36	208.69	85.02	53.5	314.59	0.636078
i1_HQ_lanhua_c7118/f2p38/1542	Protein-coding	2	4	179.36	131.43	208.75	0	261.83	130.39	108.86	301.29	132.75	113.67	73.19	41.22	301.29	0.618833
i1_LQ_lanhua_c41713/f1p0/1357	Uncertain	2	3	253.96	33.85	26.34	0	63.64	168.04	22.08	78.37	49.76	9.76	217.72	9.44	253.96	1.1158
i1_LQ_lanhua_c43091/f1p0/1095	Protein-coding	2	4	232.33	332.55	144.6	0	231.07	139.88	209.54	124.02	180.16	178.78	86.2	85.44	332.55	0.532029
i0_LQ_lanhua_c3190/f1p7/626	Protein-coding	2	5	210.99	210.42	219.21	0	183.65	153.4	93.01	182.81	266.57	66.71	232.82	300.69	300.69	0.487675
i2_HQ_lanhua_c106312/f2p0/2136	Protein-coding	2	2	25.15	17.43	20	0	9.74	15.74	4.69	24.55	310.67	5.86	15.36	10.21	310.67	2.24987
i1_LQ_lanhua_c37353/f1p4/1876	Protein-coding	2	2	0	5.89	0.15	0	0.13	0.22	1.65	0	0	1.15	25.31	300.32	300.32	3.08554
i0_LQ_lanhua_c3404/f1p5/654	Protein-coding	2	3	0	0.93	5.98	0	66.35	43.07	217.75	0.52	0	243.07	27.15	90.44	243.07	1.48498
i1_LQ_lanhua_c27903/f1p0/1142	Protein-coding	2	3	332.93	81.41	79.83	0	48.69	58.05	21.35	82.79	112.71	26.46	59.95	37.22	332.93	1.09672
i1_LQ_lanhua_c56709/f1p0/1025	Protein-coding	2	4	362.41	132.09	135.73	0	163.52	154.61	103.14	136.36	214.17	114.66	161.18	76.97	362.41	0.588187
i5_LQ_lanhua_c1414/f1p0/6066	Uncertain	2	2	0	282.29	5.49	112.99	0	1.18	0.23	4.5	0	0.29	100.79	0	282.29	2.03026
i0_LQ_lanhua_c3571/f1p0/866	Protein-coding	2	5	300.46	291.1	183.26	0	120.21	217.89	104.96	189.88	227.85	118.08	240.24	145.25	300.46	0.481156
i2_LQ_lanhua_c4828/f1p88/2161	Uncertain	2	2	297.09	0	0	0	0	1.02	15.69	70.49	6.9	0	0	0	297.09	2.62865
i1_LQ_lanhua_c18074/f1p0/1591	Protein-coding	2	3	9.14	33.29	232.05	0	104.45	93.68	34.3	167.73	7.38	30.82	220.32	2.94	232.05	1.09707
i0_LQ_lanhua_c1740/f1p0/709	Protein-coding	2	2	0.84	299.14	1.67	0	1.69	0.92	6.61	0.18	0.84	4.44	19.12	60.87	299.14	2.59083
i0_LQ_lanhua_c2387/f1p0/669	Uncertain	2	4	90.31	130.76	315.36	0	60.71	248.44	82.22	192.93	99.28	163.56	168.21	160.43	315.36	0.599296
i0_LQ_lanhua_c1527/f1p1/594	Uncertain	2	4	286.58	116.1	158.35	0	78.59	140.05	49.57	174.87	231.53	48.64	85.83	30.66	286.58	0.731826
i1_LQ_lanhua_c26335/f2p0/1224	Protein-coding	2	4	167.11	250.16	38.45	0	202.82	65.05	94.13	45.41	88.49	84.46	246.29	36.6	250.16	0.777155
i3_LQ_lanhua_c32631/f1p0/3757	Uncertain	2	2	0	0.23	0	0	0	0.02	0	0	0	0	1.78	295.42	295.42	3.43837
i1_LQ_lanhua_c13634/f1p0/1221	Protein-coding	2	4	16.28	221.31	49.1	0	152.38	59.29	144.26	80.31	28.1	128.36	185.85	263.95	263.95	0.769417
i1_LQ_lanhua_c24335/f1p12/1906	Uncertain	2	4	138.31	4.36	174.01	0	107.36	70.02	99.3	286.57	46.08	111.25	5.45	13.38	286.57	0.966615
i1_LQ_lanhua_c41142/f2p2/1294	Protein-coding	2	4	133.56	58.02	171.09	0	52.69	275.06	42.67	230.22	73.56	79.87	57.49	25.59	275.06	0.850362
i0_LQ_lanhua_c1430/f1p0/621	lncRNA	2	4	289.52	82.07	158	0	146.77	110.74	56.45	136.75	203.28	47.64	15.45	34.78	289.52	0.795653
i0_LQ_lanhua_c1315/f1p0/962	Uncertain	2	4	195.06	143.47	243.69	0	93.55	175.82	55.6	263.91	248.37	66.99	136.8	91.98	263.91	0.591387
i3_LQ_lanhua_c19061/f1p2/3804	Protein-coding	2	2	3.64	8.05	4.85	297.09	2.45	0.77	7.18	4.03	4.14	6.68	0.86	6.41	297.09	2.92963
i0_LQ_lanhua_c3128/f1p48/629	Uncertain	2	4	243.88	111.7	245.07	0	45.3	148.25	34.74	186.81	213.36	49.52	83.37	131.36	245.07	0.678759
i1_LQ_lanhua_c42613/f1p0/1326	Protein-coding	2	3	35.84	253.75	31.45	0	16.93	35.48	16.21	14.49	19.86	18.4	219.15	31.01	253.75	1.46307
i1_LQ_lanhua_c24515/f1p2/1867	Uncertain	2	3	7.91	0.83	17.77	0	150.79	70.34	224.53	3.71	0.36	90.67	44.89	216.45	224.53	1.22325
i1_LQ_lanhua_c23460/f1p1/1944	Uncertain	2	3	31.28	152.21	9.95	0	18.42	33.55	254.94	13.24	3.06	194.19	53.75	70.28	254.94	1.21302
i1_LQ_lanhua_c35766/f1p1/1648	Protein-coding	2	2	0.81	1.54	2.31	0	4.57	1.97	11.98	2.41	296.26	13.29	11.01	0.85	296.26	2.91612
i1_LQ_lanhua_c55218/f1p0/1296	Protein-coding	2	5	189.83	193.58	259.94	0	161.68	217.25	130.79	336.66	141.25	140.95	204.47	93.72	336.66	0.488616
i1_LQ_lanhua_c16205/f6p0/1498	Protein-coding	2	4	141.44	131.15	185.79	0	324.65	151.98	218.89	220.04	104.03	258.26	114.55	118.52	324.65	0.513319
i1_LQ_lanhua_c56792/f1p0/1023	Protein-coding	2	5	271.73	257.27	269.7	0	322.28	281.22	297.85	277.48	220.71	289.07	258.9	194.19	322.28	0.343524
i0_LQ_lanhua_c3625/f1p0/966	Protein-coding	2	4	128.63	15.43	191.98	0	91.02	166.63	58.09	254.95	154.46	84.14	4.95	9.91	254.95	0.865112
i2_LQ_lanhua_c51728/f1p8/2200	Protein-coding	2	4	84.78	149.27	254.85	0	85.11	186.25	53.89	286.04	75.36	75.79	155.36	136.84	286.04	0.649669
i1_LQ_lanhua_c56772/f1p0/1032	Protein-coding	2	3	7.11	0.94	90.45	0	154.93	158.11	152.69	10.07	30.43	246.11	54.48	0.55	246.11	1.10638
i1_LQ_lanhua_c17813/f1p0/1443	Protein-coding	2	2	54.88	23.1	15.83	0	15.7	22.37	16.36	20.24	306.19	18.57	19.83	14.44	306.19	1.89993
i5_LQ_lanhua_c1844/f1p0/5382	Uncertain	2	2	6.83	47.95	23	0	9.61	19.03	5.57	18.93	0	3.06	44.3	299.74	299.74	2.09338
i3_LQ_lanhua_c2736/f1p8/3178	Uncertain	2	2	291.44	40.8	1.4	0	1.89	1.36	0.64	0.79	2.41	0.69	2.7	7.08	291.44	2.84751
i1_LQ_lanhua_c27399/f1p0/1280	Protein-coding	2	5	213.84	358.11	162.92	0	155.67	186.26	175.46	175.71	130.09	179.98	259.63	213.4	358.11	0.450999
i2_LQ_lanhua_c46359/f1p16/2837	Protein-coding	2	4	106.35	243.75	65.21	0	18.03	170.86	20.52	94.06	75.66	16.69	233.96	69.74	243.75	0.893514
i1_LQ_lanhua_c23004/f1p5/1954	Protein-coding	2	2	268.26	23.72	23.47	0	29.74	28.25	4.07	11.55	171.44	8.14	11.65	7.36	268.26	1.69489
i1_LQ_lanhua_c57282/f1p0/1014	Protein-coding	2	4	185.18	30.55	45.9	0	103.9	170.48	175.9	43.92	89.79	204.42	245.9	24.85	245.9	0.753305
i1_HQ_lanhua_c40840/f6p0/1283	Protein-coding	2	4	54.24	19.34	26.86	0	98.74	49.21	276.13	42.42	196.02	174.82	92.07	77.69	276.13	0.897835
i1_HQ_lanhua_c16906/f2p0/1585	Uncertain	2	2	0.15	287.89	0.12	0	0.24	0	0.19	0	0	0.15	12.46	0.76	287.89	3.29103
i3_LQ_lanhua_c20025/f1p0/3181	Protein-coding	2	4	162.61	48.87	67.2	0	115.22	77.98	176.76	55.18	29.62	180.09	53.23	289.39	289.39	0.790854
i1_LQ_lanhua_c41596/f1p4/1359	Uncertain	2	2	28.11	28.05	12.89	0	12.81	12.63	7.89	11.85	298.86	7.9	12.22	13.39	298.86	2.22396
i3_HQ_lanhua_c1600/f3p2/3789	Protein-coding	2	4	124.96	186.98	237.73	0	88.93	209.19	70.23	276.75	92.87	100.48	224.72	97.21	276.75	0.580459
i3_LQ_lanhua_c14695/f1p3/3106	Uncertain	2	4	108.48	169.42	179.05	0	194.21	125.45	207.16	177.37	52.32	203.01	288.06	40.13	288.06	0.568877
i8_LQ_lanhua_c66/f1p0/8766	Uncertain	2	2	0.25	0.18	1.26	287.02	0.43	1.02	0.36	0.85	0.06	0.49	0.33	1.33	287.02	3.3797
i0_LQ_lanhua_c1144/f1p3/751	Protein-coding	2	4	245.89	70.38	125.28	0	211.9	148.46	201.74	81.2	98.81	189.27	30.63	11.39	245.89	0.701026
i1_LQ_lanhua_c57226/f1p0/1039	Protein-coding	2	4	37.59	42.21	211.31	0	115.85	142.32	68.06	290.57	118.33	57.84	55.58	55.06	290.57	0.829968
i1_HQ_lanhua_c26368/f2p0/1302	Uncertain	2	4	190.47	105.96	198.63	0	92.05	186.46	55.77	210.69	286.94	82.52	129.69	54.19	286.94	0.622004
i1_LQ_lanhua_c43082/f1p1/1116	Uncertain	2	4	143.72	184.57	245.68	0	163.99	181.77	85.07	257.8	291.32	92.59	146.73	100.22	291.32	0.523168
i2_LQ_lanhua_c47073/f1p2/2656	Protein-coding	2	3	153.97	4.7	78.88	0	137.41	70.22	52.71	31.11	286.46	42.37	46.51	3.11	286.46	1.0913
i1_LQ_lanhua_c22151/f1p15/1814	Uncertain	2	4	110.08	159.9	95.02	0	67.9	93.08	49.68	132.49	327.58	48.67	112.59	54.86	327.58	0.79036
i0_LQ_lanhua_c3597/f1p0/864	Protein-coding	2	5	231.67	301.88	136.04	0	251.19	157.91	237.82	199.75	235.42	179.9	145.04	83.51	301.88	0.457942
i1_LQ_lanhua_c14643/f2p1/1919	Uncertain	2	5	196.63	269.73	231.17	0	244.94	196.37	193.69	324.35	141.21	219.47	238.05	121.96	324.35	0.415956
i0_LQ_lanhua_c1384/f1p0/886	Protein-coding	2	5	342.72	211.21	197.07	0	164.85	207.61	126.07	206.58	246.82	155.43	141.9	122.9	342.72	0.464879
i1_LQ_lanhua_c24861/f1p2/1895	Protein-coding	2	4	183.09	140.28	267.76	0	126.04	200.23	90.55	293.04	139.48	110.12	100.74	72.13	293.04	0.57244
i1_LQ_lanhua_c57189/f1p0/1032	Protein-coding	2	4	97.99	99.8	58.86	0	103.7	87.63	83.74	49.06	341.31	75.23	83.5	81.87	341.31	0.846814
i1_LQ_lanhua_c51625/f1p3/1390	Protein-coding	2	4	300.01	255.91	131.76	0	76.16	120.71	90.74	188.51	148.1	98.42	100.99	81.41	300.01	0.618161
i1_HQ_lanhua_c50420/f2p17/1322	Protein-coding	2	4	146.41	90.96	107.81	0	74.01	109.15	62.43	112.27	338.8	57.41	107.52	69.7	338.8	0.770775
i1_LQ_lanhua_c26202/f2p23/1209	Protein-coding	2	4	131.14	57.45	222.44	0	243.48	136.3	134.56	262.3	166.06	120.34	74.16	38.76	262.3	0.619888
i1_LQ_lanhua_c57384/f1p0/1077	Protein-coding	2	4	259.32	222.43	148.96	0	203.9	138.5	77.68	211.66	262.86	76.94	187.54	95.27	262.86	0.520871
i1_HQ_lanhua_c41313/f2p0/1202	Protein-coding	2	4	97.41	133.62	29.23	0	172.28	47.31	195.37	27.72	263.96	187.94	126.22	172.04	263.96	0.675602
i1_LQ_lanhua_c27216/f1p0/1343	Protein-coding	2	2	10.04	1	3	0	0	7.54	1.74	3.62	0	10.32	286.41	0	286.41	3.03245
i1_LQ_lanhua_c41483/f1p0/1038	Protein-coding	2	4	119.63	52.4	172.56	0	77.63	286.55	80.88	238.82	114.74	115.62	44.06	90.6	286.55	0.703505
i0_HQ_lanhua_c511/f2p0/948	Protein-coding	2	4	203.72	231.58	210.68	0	76.4	215.45	70.69	225.23	210.48	73.99	235.42	143.61	235.42	0.516517
i2_LQ_lanhua_c33597/f1p0/2406	Uncertain	2	3	0.18	0.03	60.96	0	131.9	119.79	192.63	36.27	4.22	233.55	36.91	7.65	233.55	1.18848
i0_LQ_lanhua_c2238/f1p2/691	Protein-coding	2	3	41.23	16.58	12.75	0	77.25	54.72	253.3	9.01	30.98	158.05	191.2	92.89	253.3	1.04332
i1_LQ_lanhua_c52949/f15p38/1902	Protein-coding	2	4	93.33	17.86	23.1	0	118.15	108.62	268.82	11.51	18.95	178.14	115.48	34.84	268.82	0.987845
i1_LQ_lanhua_c9574/f1p0/1979	Protein-coding	2	2	25.22	5.69	3.57	0	23.47	0.99	0.69	4.17	4.14	1.57	286.04	0.78	286.04	2.73419
i6_LQ_lanhua_c256/f1p0/6706	Uncertain	2	2	0.17	0.17	1.18	281.7	0.33	1.09	0.22	0.92	0.07	0.35	0.42	0.95	281.7	3.387
i1_HQ_lanhua_c16754/f3p0/1526	Protein-coding	2	4	28.39	38.7	80.21	0	112.47	102.87	149.12	63.91	19.16	163.26	106.72	297	297	0.838102
i1_LQ_lanhua_c19113/f1p0/1579	Uncertain	2	4	241.17	90.88	40.97	0	163.56	84.32	227.55	33.74	232.89	162.53	133.86	131.11	241.17	0.630876
i0_LQ_lanhua_c3518/f1p2/715	Uncertain	2	3	2.48	209.95	4.25	0	33.66	96.77	170.36	3.06	1.65	198.95	76.17	41.49	209.95	1.15831
i1_LQ_lanhua_c27792/f1p3/1110	Protein-coding	2	4	113.34	161.88	44.57	0	48.21	49.17	39.19	57.98	303.04	39.51	77.67	47.99	303.04	0.987792
i1_HQ_lanhua_c16700/f4p2/1770	Protein-coding	2	4	28.42	260.64	197.99	0	42.62	153.68	28.91	107.56	15.53	58.54	67.08	41.25	260.64	0.968331
i1_LQ_lanhua_c10304/f1p0/1709	Protein-coding	2	3	1.67	47.12	12.41	0	62.37	22.58	249.41	14.8	0.37	195.3	50.4	24.19	249.41	1.42508
i2_LQ_lanhua_c96443/f1p29/2528	Protein-coding	2	5	237.72	271.96	174.4	0	117.93	202	105.75	237.11	120.26	114.65	267.01	141.44	271.96	0.487218
i1_HQ_lanhua_c50388/f2p2/1390	Protein-coding	2	4	219.85	266.81	98.61	0	158.53	38.49	117.9	170.11	92.87	106.71	49.86	21.11	266.81	0.723133
i1_LQ_lanhua_c21609/f2p121/1504	Protein-coding	2	4	263.21	171.51	60.14	0	103.33	180.41	115.04	86.51	268.11	130.88	149.54	54.52	268.11	0.612048
i1_LQ_lanhua_c26379/f2p0/1357	Uncertain	2	4	274.35	20.28	52.03	0	132.36	51.84	85.6	66.62	224.61	76.13	67.65	64.88	274.35	0.86686
i4_LQ_lanhua_c2947/f1p0/4542	Protein-coding	2	2	0.41	0.1	117.68	0	39.35	24.17	3.15	207.87	206.27	1.61	1.9	0.09	207.87	1.60543
i0_LQ_lanhua_c3614/f1p4/960	Protein-coding	2	4	301.37	82.74	63.1	0	207.57	122.09	174	80.55	198.01	165.47	162.78	89.02	301.37	0.58731
i1_HQ_lanhua_c41270/f2p0/1301	Protein-coding	2	2	14.01	37.62	18.59	0	62.26	26.37	35.25	25.07	294.49	22.11	97.1	2.98	294.49	1.52003
i1_LQ_lanhua_c12963/f1p0/1310	Protein-coding	2	4	289.93	176.13	123.09	0	172.87	88.52	42.55	213.9	68.37	68.39	123.73	158.88	289.93	0.632829
i2_LQ_lanhua_c98347/f1p23/2746	Uncertain	2	3	56.94	305.94	77.33	0	22.61	88.28	14.51	123.99	58.94	27.33	86.94	90.45	305.94	1.01096
i1_HQ_lanhua_c41222/f2p0/1134	Protein-coding	2	4	309.35	111.21	80.17	0	144.22	88.36	60.05	103.42	190.97	62.12	61.32	55.7	309.35	0.760131
i2_LQ_lanhua_c31035/f1p10/2136	Protein-coding	2	2	0	14.78	7.78	0	6.45	15.65	227.1	7.12	1.19	197.27	65.97	0.71	227.1	1.76961
i2_LQ_lanhua_c100461/f1p43/2994	Protein-coding	2	4	35.37	65.62	96.55	0	67.12	64.52	50.15	114.24	30.35	70.7	172.27	301.91	301.91	0.899889
i1_LQ_lanhua_c32185/f1p0/1696	Protein-coding	2	4	310.68	56.8	128.38	0	172.66	118.18	81.81	112.77	191.57	84.44	75.31	62.46	310.68	0.6893
i1_HQ_lanhua_c41210/f2p0/1131	Protein-coding	2	5	328.72	135.77	200.21	0	171.79	284.63	170.74	184.59	225.89	184.1	224.29	201.77	328.72	0.415796
i1_HQ_lanhua_c5960/f4p3/1652	Protein-coding	2	3	1.82	190	96.83	0	42.98	110.1	45.25	270.39	59.32	71.44	60.27	8.59	270.39	1.00469
i3_LQ_lanhua_c3061/f1p0/3283	Protein-coding	2	3	12.73	5.11	197.97	0	78.69	180.86	38.78	219.87	97.64	58.58	40.04	0.11	219.87	1.03304
i1_LQ_lanhua_c57276/f1p8/1048	Protein-coding	2	2	52.09	1.01	4.65	0	8.4	2.12	1.03	10.18	280.51	1.18	2.14	1.42	280.51	2.6344
i1_LQ_lanhua_c34654/f1p22/1816	Protein-coding	2	4	11.79	9.89	107.18	0	169.27	139.33	216.03	48.47	14.35	192.21	54.8	7.65	216.03	0.989087
i2_LQ_lanhua_c97773/f1p49/2352	Uncertain	2	5	70.44	218.55	254.73	0	233.88	170.97	124.67	281.01	159.13	177.58	184.18	110.99	281.01	0.483438
i2_LQ_lanhua_c77700/f1p0/2342	Protein-coding	2	2	0.29	0.19	0.11	0	4.06	1.97	8.32	0.11	0.11	6.95	4.34	279.34	279.34	3.13931
i1_LQ_lanhua_c28028/f1p0/1377	Protein-coding	2	3	97.65	82.2	49.93	0	39.56	62.07	34.3	63.34	315.21	38.1	97.58	48.49	315.21	1.03284
i0_LQ_lanhua_c1820/f1p0/523	Protein-coding	2	4	84.08	83.07	121.4	0	86.64	90.83	103.53	125.71	324.95	75.05	76.06	19.44	324.95	0.805148
i1_HQ_lanhua_c25444/f2p11/1808	Protein-coding	2	4	290.21	105.22	40.12	0	167.56	41.23	175.74	42.03	115.14	129.21	120.55	171.02	290.21	0.685649
i2_LQ_lanhua_c10936/f1p0/2429	Protein-coding	2	2	31.25	9.52	11.46	0	21.68	9.33	10.36	7.64	287.24	9.64	12.07	10.48	287.24	2.27606
i1_LQ_lanhua_c42684/f1p0/1253	Protein-coding	2	2	2.33	284.02	19.45	0	14.2	13.34	5.03	49.05	1.11	6.32	13.3	4.02	284.02	2.3215
i2_LQ_lanhua_c88510/f1p49/2077	Protein-coding	2	3	77.95	286.18	19.16	0	6.53	67.38	13.76	49.31	36.52	4.85	126.08	52.32	286.18	1.2926
i1_LQ_lanhua_c40943/f4p6/1222	Protein-coding	2	4	91.47	59.6	191.65	0	199.54	216.43	244.99	142.11	124.51	273.13	159.17	206.68	273.13	0.501009
i1_LQ_lanhua_c51663/f1p0/1085	Protein-coding	2	3	40.62	265.99	7.84	0	41.39	15.63	94.73	7.65	23.32	82.85	92.67	173.5	265.99	1.1303
i2_LQ_lanhua_c20202/f1p2/2766	Uncertain	2	4	321.66	89.49	109.11	0	202.67	103.38	159.84	107.67	85.79	108.16	61.6	136.85	321.66	0.643143
i2_HQ_lanhua_c16708/f2p14/2169	Protein-coding	2	4	188.97	159.28	190.24	0	166.74	234.97	176.15	222.34	83.2	218.77	22.03	76.76	234.97	0.549414
i1_HQ_lanhua_c52496/f3p0/1416	Uncertain	2	4	55.56	225.08	105.28	0	175.58	138.84	274.34	120.16	75.58	220.35	184.57	95.17	274.34	0.570896
i3_LQ_lanhua_c30835/f1p7/3363	Uncertain	2	4	134.68	249.12	189.8	0	119.72	133.52	140.18	218.27	156.4	143.36	30.92	3.26	249.12	0.627023
i2_LQ_lanhua_c14281/f1p1/2035	Protein-coding	2	2	33.86	14.83	40.32	0	39.26	30.43	26.9	43.2	298.23	24.87	25.38	14.04	298.23	1.61089
i0_LQ_lanhua_c1717/f1p7/970	Protein-coding	2	4	29.09	57.03	148.56	0	166.87	142.23	224.8	136.31	32.81	243.88	104.73	44.73	243.88	0.715291
i1_LQ_lanhua_c16460/f1p4/1758	Protein-coding	2	2	17.31	35.43	44.16	0	16.35	38.47	17.25	41.41	297.44	18.46	29.59	31.23	297.44	1.62119
i3_LQ_lanhua_c23770/f1p8/3693	Uncertain	2	4	18.35	67.52	101.41	0	265.96	80.57	77.37	50.93	1.18	149.19	28.78	177.1	265.96	0.933381
i1_LQ_lanhua_c47503/f1p16/1697	Protein-coding	2	2	274.22	74.46	20.06	0	8.76	11.66	12.08	22.17	11.2	10.88	14.35	120.74	274.22	1.63619
i1_LQ_lanhua_c11743/f1p7/1716	Uncertain	2	4	225.21	152.05	102.59	0	241.6	78.4	217.72	71.74	170.72	176.76	44.18	64.53	241.6	0.614448
i0_LQ_lanhua_c3001/f1p2/858	Protein-coding	2	3	33.67	30.01	48.79	0	48.62	82.24	52.52	32.06	60.65	70.52	54.43	310.6	310.6	1.15173
i0_LQ_lanhua_c934/f1p9/720	Uncertain	2	3	67.5	0.48	50.15	0	61.48	46.27	52.76	134.84	278.31	31.27	0.29	0	278.31	1.31189
i2_LQ_lanhua_c52589/f1p426/2331	Uncertain	2	4	138.79	223.08	233.82	0	72.16	202.62	82.06	242.78	113.21	100.02	238.74	150.65	242.78	0.527731
i2_LQ_lanhua_c31903/f1p83/2965	Protein-coding	2	4	194.15	79.31	219.31	0	43.63	166.28	67.27	238.58	142.25	126.87	212.8	54.52	238.58	0.614072
i1_LQ_lanhua_c2438/f2p2/1598	Protein-coding	2	3	18.53	7.39	156.83	0	131.39	64.08	24.94	253.44	60.84	22.01	7.74	2.83	253.44	1.26344
i1_LQ_lanhua_c2017/f3p0/1663	Uncertain	2	2	10.9	277.47	6.77	0	16.93	6.7	3.95	1.84	0.63	3.76	1.52	2.67	277.47	2.83796
i1_HQ_lanhua_c43612/f10p0/1730	Protein-coding	2	4	175.52	74.34	177.52	0	98.41	176.64	252.49	215.75	139.61	239.16	113.78	42.56	252.49	0.553134
i1_LQ_lanhua_c57222/f1p1/1054	Uncertain	2	4	44.29	15.94	72.76	0	44.33	175.3	66.3	50	32.46	101.99	87.53	284.68	284.68	0.966737
i2_LQ_lanhua_c26941/f1p5/2055	Protein-coding	2	4	73.56	67.43	162.94	0	125.23	173.1	99.96	176.91	93.11	97.5	299.86	38.49	299.86	0.669014
i1_LQ_lanhua_c27726/f1p0/1342	Protein-coding	2	4	156.79	47.76	35	0	117.03	58.77	69.77	24.55	282.06	48.98	95.37	6.37	282.06	0.999523
i1_HQ_lanhua_c1309/f9p0/1654	Protein-coding	2	4	193.6	272.79	134.8	0	62.38	128.91	44.56	188.28	116.15	54.38	184.31	73.13	272.79	0.648125
i1_LQ_lanhua_c41479/f1p10/1385	Protein-coding	2	4	336.91	145.88	138.88	0	123.82	148.34	126.85	174.7	159.94	131.07	98.75	65.67	336.91	0.570485
i2_HQ_lanhua_c26168/f13p5/2494	Protein-coding	2	2	13.31	10.43	11.98	0	11	13.11	14.85	14.16	282.84	13.06	14.8	8.38	282.84	2.30843
i0_LQ_lanhua_c1868/f1p16/938	Protein-coding	2	4	279.11	64.1	197.61	0	210.32	132.05	146.13	151.97	116.38	168.09	62.74	50.89	279.11	0.595767
i1_LQ_lanhua_c57005/f1p0/1052	Protein-coding	2	5	285.57	273.06	150.31	0	185.25	172.8	209.66	176.91	103.76	160.45	225.27	99.81	285.57	0.460445
i0_LQ_lanhua_c1852/f1p0/826	Protein-coding	2	3	82.29	288.66	56.91	0	11.53	96.92	9.56	77.36	60.73	13.5	127.95	59.45	288.66	1.06206
i1_LQ_lanhua_c13260/f1p10/1347	Protein-coding	2	3	27.2	27.61	14.19	0	59.55	44.47	199.17	6.48	11.03	194.37	147.18	168.14	199.17	1.04412
i2_LQ_lanhua_c38602/f1p15/2762	Uncertain	2	4	36.27	172.54	162.5	0	30.03	131.67	11.8	223.93	154.63	49.09	31.81	12.63	223.93	0.923248
i1_LQ_lanhua_c23672/f1p1/1554	Uncertain	2	3	0	0.86	25.63	0	9.1	135.13	103.84	4.63	0	116.59	58.48	247.91	247.91	1.33566
i1_LQ_lanhua_c13222/f1p0/1211	Protein-coding	2	3	32.51	9.83	59.45	0	62.05	17.82	48.27	85.02	23.55	30.78	288.77	0.56	288.77	1.42365
i1_LQ_lanhua_c27048/f1p0/1239	Protein-coding	2	2	0.32	10.55	23.42	0	8.47	28.49	11.96	26.04	282.67	13.07	18.82	12.35	282.67	2.14868
i1_HQ_lanhua_c52857/f4p0/1399	Protein-coding	2	4	200.59	103.85	213.16	0	86.55	216.84	51.75	220.28	209.81	69.48	98.71	76.78	220.28	0.605146
i1_LQ_lanhua_c32224/f1p16/1434	Uncertain	2	3	16.12	5.74	32.84	0	144.56	34.48	256.86	25.24	18.8	136.9	33.85	109.28	256.86	1.14913
i1_LQ_lanhua_c10369/f1p0/1576	Uncertain	2	3	112.42	20.33	33.44	0	53.98	48.2	67.14	16.35	296.53	62.82	45.49	38.32	296.53	1.17734
i0_LQ_lanhua_c1026/f1p0/625	Uncertain	2	4	168.26	62.28	238.46	0	130.32	167.85	117.41	230.06	72.63	179.53	48.95	33.52	238.46	0.645808
i3_LQ_lanhua_c13232/f1p7/3104	Uncertain	2	3	0.45	250.7	12.04	0	23.82	40.21	68.13	19.02	0.64	45.82	23.45	173.63	250.7	1.42254
i0_LQ_lanhua_c1101/f1p0/833	Protein-coding	2	4	222.86	193.22	100.36	0	78.19	109.65	41.54	157.16	137.23	40.4	257.26	85.19	257.26	0.657031
i0_LQ_lanhua_c3858/f1p0/266	lncRNA	2	4	161	0	176.54	0	118.23	139	79.08	198	173.8	43.82	0	14.97	198	0.845092
i1_LQ_lanhua_c50163/f4p0/1381	Protein-coding	2	2	0	0	13.81	0	8.87	59.33	185.5	1.75	0.4	223.28	15.63	4.76	223.28	1.81576
i0_LQ_lanhua_c3684/f1p7/826	Uncertain	2	5	233.21	175.99	257.55	0	223.77	204.63	267.17	199.44	120.81	292.44	218.29	164.79	292.44	0.395178
i1_LQ_lanhua_c41151/f2p0/1188	Protein-coding	2	4	257.41	176.04	149.08	0	95.87	190.64	80.85	151.87	221.4	92.9	263.36	121.1	263.36	0.516744
i1_LQ_lanhua_c5578/f1p1/1424	Protein-coding	2	2	0	0	0.34	0	0	1.66	10.04	5.9	16.03	2.18	270.97	0	270.97	3.02575
i1_HQ_lanhua_c52619/f3p0/1505	Protein-coding	2	4	138.29	321.49	138.09	0	178.27	152.3	219.24	192.96	89.29	166.52	145.34	100.37	321.49	0.504302
i1_LQ_lanhua_c43946/f2p0/1442	Protein-coding	2	4	164.61	184.44	249.93	0	111.3	188.84	66.41	261.88	137.79	90.68	164	68.29	261.88	0.550166
i1_HQ_lanhua_c12038/f6p0/1588	Protein-coding	2	4	36.13	216.8	145.25	0	78.9	123.2	82.56	260.14	27.8	85.01	122.87	43.62	260.14	0.759321
i1_LQ_lanhua_c43344/f1p0/1240	Protein-coding	2	3	109.34	258.55	49.3	0	10.34	59.23	8.62	51.38	67.46	12.96	181.17	64.22	258.55	1.06349
i2_HQ_lanhua_c2791/f3p33/2964	Protein-coding	2	4	100.37	78.38	46.55	0	117.36	80.65	271.11	85.34	59.89	240.45	134.03	79.29	271.11	0.716952
i2_LQ_lanhua_c83289/f1p6/2629	Protein-coding	2	5	230.21	290.64	193.73	0	128.53	225.96	103.04	224.46	134.96	141.72	210.39	124.17	290.64	0.461602
i2_LQ_lanhua_c77026/f1p3/2903	Uncertain	2	4	66.78	39.13	133.76	0	43.98	239.02	138.35	153.42	27.7	154.95	2.11	12.6	239.02	0.91347
i1_HQ_lanhua_c41258/f2p64/1179	Protein-coding	2	5	334.4	182.83	189.14	0	190.57	190.79	170.73	199.92	236.3	147.65	222.91	133.1	334.4	0.42018
i1_LQ_lanhua_c42760/f1p0/1089	Protein-coding	2	4	234.17	95.7	184.17	0	112.42	247.05	59.61	186.88	190.79	82.02	131.84	58.22	247.05	0.583538
i1_LQ_lanhua_c18398/f1p24/1977	Protein-coding	2	3	62.6	241.83	10.27	0	127.95	15.22	68.55	16.8	19.05	0.88	44.08	171	241.83	1.18684
i1_LQ_lanhua_c38708/f1p2/1776	Protein-coding	2	2	8.68	184.72	27.91	0	4.26	27.87	33.67	9.05	0.23	49.32	21.67	235.76	235.76	1.53125
i0_LQ_lanhua_c2343/f1p0/543	Uncertain	2	4	135.05	214.02	159.45	0	153.43	108.17	87.83	140.81	319.39	98.11	116.12	104.31	319.39	0.563696
i2_LQ_lanhua_c63356/f1p1/2395	Protein-coding	2	3	16.76	1.35	128.1	0	73.58	103.3	33.49	103.75	262.33	39.89	15.25	0	262.33	1.18496
i1_LQ_lanhua_c57041/f1p35/1073	Protein-coding	2	5	227.96	229.44	199.56	0	110.42	217.42	88.09	217.46	212.67	116.75	230.48	93.47	230.48	0.473939
i0_LQ_lanhua_c4001/f1p0/342	lncRNA	2	3	218.24	22.45	58.83	0	40.49	80.57	27.88	122.91	224.44	36.87	16.84	23.3	224.44	1.05428
i4_LQ_lanhua_c9389/f1p4/4928	Protein-coding	2	4	34.22	37.18	102.6	314.53	110.22	66.4	80.79	78.66	24.03	97.33	41.61	73.77	314.53	0.86669
i1_LQ_lanhua_c41907/f1p0/1184	Protein-coding	2	4	189.31	77.24	168.99	0	277.49	164.47	108.92	189.11	151.34	91.83	143.05	25.59	277.49	0.578992
i1_LQ_lanhua_c28008/f1p10/1207	Protein-coding	2	5	266.43	173.15	219.3	0	202.42	184.85	165.33	284.71	256.9	186.96	192.5	105.79	284.71	0.409827
i3_LQ_lanhua_c11509/f1p0/3851	Protein-coding	2	2	20.93	13.3	18.28	280.32	17.47	37.9	10.74	30.35	24.3	21.62	2.06	9.95	280.32	1.87405
i1_LQ_lanhua_c57197/f1p0/1034	Uncertain	2	4	176.28	256.95	128.61	0	46.17	148.63	32.8	111.79	101.59	25.63	108.49	190.81	256.95	0.687653
i0_HQ_lanhua_c541/f2p0/820	Uncertain	2	5	290.39	263.28	185.72	0	175.05	173.26	136.45	156.91	256.14	139.1	200.62	136.48	290.39	0.431961
i2_LQ_lanhua_c61970/f1p34/3046	Protein-coding	2	4	14.83	59.61	230.74	0	2.36	160.37	77.86	166.54	22.16	114.37	160.98	103.7	230.74	0.818461
i3_LQ_lanhua_c37483/f1p0/3036	Protein-coding	2	2	267.82	38.73	22.88	0	21.93	19.98	13.62	41.32	25.04	14.11	121.74	0.02	267.82	1.55196
i0_LQ_lanhua_c2287/f1p6/479	Uncertain	2	4	196.51	74.27	143.6	0	92.61	164.14	56.51	131.18	262.08	95.37	51.98	20.63	262.08	0.705427
i4_LQ_lanhua_c12477/f1p1/4151	Protein-coding	2	3	5.45	0.79	163.86	0	32.47	113.69	27.11	236.11	4.03	37	26.53	15.67	236.11	1.37121
i1_LQ_lanhua_c3096/f1p0/1610	Protein-coding	2	3	6.31	14.84	18.55	0	63.91	75.54	163.21	5.12	17.05	133.05	100.37	236.55	236.55	1.08867
i1_LQ_lanhua_c57349/f1p20/1055	Protein-coding	2	4	84.36	184.65	139.02	0	90	126.11	65.29	156.43	81.1	84.58	305.29	97.98	305.29	0.641892
i1_HQ_lanhua_c26256/f2p7/1200	Uncertain	2	4	202.92	44.44	208.96	0	87.6	98.74	101.12	231.51	94.97	92.39	165.3	14.63	231.51	0.67612
i0_LQ_lanhua_c785/f1p13/727	Uncertain	2	4	90.72	46.56	237.8	0	135.71	232.88	156.77	149.5	92.47	206.39	88.82	206.37	237.8	0.55207
i1_LQ_lanhua_c43045/f1p0/1122	Protein-coding	2	4	54.49	73.26	121.48	0	120.45	155.73	96.01	134.24	287.05	97.05	39.14	21.47	287.05	0.755516
i2_HQ_lanhua_c92626/f2p1/2382	Protein-coding	2	2	36.1	27.96	19.14	0	7.22	15.18	6.78	23.31	277.01	7.53	39.69	22.39	277.01	1.88
i1_LQ_lanhua_c56780/f1p25/1027	Protein-coding	2	3	15.15	14.27	25.54	0	27.07	73.8	118.74	18.1	7.46	125.44	131.24	249.37	249.37	1.12407
i0_LQ_lanhua_c1232/f1p0/970	Protein-coding	2	4	108.69	275.59	100.92	0	210.38	77.18	202.32	115.04	61.24	174.96	154.88	173.61	275.59	0.547143
i4_LQ_lanhua_c5862/f1p6/4574	Uncertain	2	2	9.49	4.83	208.8	0	9.18	110.79	1.81	179.74	14.27	3.54	12.91	5.32	208.8	1.61449
i2_LQ_lanhua_c6991/f1p7/2523	Protein-coding	2	5	222.68	174.97	245.77	0	161.85	223.78	88.41	235.18	178.74	105.09	229.34	109.1	245.77	0.457909
i0_LQ_lanhua_c3562/f1p18/919	Protein-coding	2	4	266.74	115.86	110.24	0	71.28	102.6	45.07	122.51	229.3	56.17	88.61	60.63	266.74	0.712426
i1_LQ_lanhua_c38609/f1p11/1639	Protein-coding	2	2	271.11	0.53	0.5	0	5.42	34.77	27.83	27.72	18.55	26.97	9.11	2.41	271.11	2.12695
i1_LQ_lanhua_c2504/f3p0/1523	Uncertain	2	5	130.65	117.24	267.49	0	205.29	183.09	136.12	270.14	173.73	158.57	136.09	77.25	270.14	0.487033
i1_HQ_lanhua_c22080/f3p0/1452	Protein-coding	2	4	167.29	307.28	101.93	0	89.34	69.08	80.54	94.84	173	104.4	159.07	126.32	307.28	0.612992
i1_HQ_lanhua_c5627/f3p31/1945	Protein-coding	2	2	5.91	3.5	11.32	0	6.56	7.45	5.92	10.45	266.23	5.75	6.37	3.31	266.23	2.71064
i0_LQ_lanhua_c3539/f1p5/385	lncRNA	2	2	155.87	0.3	0.46	0	0	0	0	0.4	223.38	0	0.28	0	223.38	2.36876
i0_LQ_lanhua_c2955/f1p21/539	Protein-coding	2	4	110.33	124.48	122.85	0	232.84	110.97	219.35	153.11	98.13	206.96	244.66	50.99	244.66	0.538207
i1_LQ_lanhua_c47574/f1p1/1665	Protein-coding	2	4	213.36	241.64	87.69	0	83.38	108.68	101.73	93.99	247.97	114.16	202.43	121.37	247.97	0.557578
i0_HQ_lanhua_c432/f3p0/862	Protein-coding	2	4	194.89	188.43	80.4	0	131.23	48.03	56.65	109.28	233.99	64.24	218.34	95.81	233.99	0.633984
i2_LQ_lanhua_c45328/f1p5/2409	Protein-coding	2	2	14.7	18.16	11.5	0	7.06	10.01	6.67	14.73	270.25	6.5	16.16	12.69	270.25	2.31966
i2_LQ_lanhua_c81586/f1p320/2730	Protein-coding	2	3	219.92	19.47	7.09	0	35.7	28.02	72.49	0.75	0.15	21.74	195.26	53.93	219.92	1.37552
i2_HQ_lanhua_c114696/f34p9/2184	Protein-coding	2	4	21.48	124	127.14	0	19.1	91.61	212.08	102.2	7.32	219.73	143.98	75.1	219.73	0.786894
i1_HQ_lanhua_c2035/f9p5/1507	Protein-coding	2	4	317.76	98.6	74.35	0	135.71	91.8	76.31	84.96	74.31	104.73	71.23	118.53	317.76	0.720947
i1_LQ_lanhua_c8921/f2p0/1735	Uncertain	2	4	48.78	251.47	81.98	0	76.96	112.96	33.1	122.38	12.44	67.25	206.67	119.95	251.47	0.79269
i1_LQ_lanhua_c27060/f1p0/1992	Protein-coding	2	4	319.23	120.37	84.5	0	124.54	130.32	99.96	73.28	145.64	101.57	161.78	156.58	319.23	0.591854
i1_LQ_lanhua_c41904/f1p0/1110	Uncertain	2	4	73.57	285.89	38.02	0	68.24	29.29	121.05	51.45	31.2	104.8	120.7	121.71	285.89	0.858446
i2_HQ_lanhua_c19960/f3p11/2252	Protein-coding	2	3	0	0	112.78	0	61.76	194.03	129.83	68.37	1.51	185.96	11.41	0	194.03	1.1726
i1_LQ_lanhua_c35403/f1p0/1918	Protein-coding	2	3	21.62	1.79	134.4	0	109.79	184.05	55.83	221.43	31.24	60.53	29.37	3.56	221.43	1.05033
i1_LQ_lanhua_c51928/f1p0/1307	Protein-coding	2	4	137.58	136.21	127.87	0	220.57	117.46	168.56	138.96	286.18	164.12	134.17	31.33	286.18	0.5389
i1_LQ_lanhua_c36299/f1p5/1935	Protein-coding	2	4	81.7	214.7	92.88	0	218.35	94.49	215.88	153.29	47.48	200.03	189.2	182.74	218.35	0.530026
i1_LQ_lanhua_c36709/f1p0/1867	lncRNA	2	2	0.12	0	0.5	0	0.38	0.15	0.06	0.44	258.57	0.11	0.44	0	258.57	3.43223
i1_LQ_lanhua_c33266/f1p0/1970	Protein-coding	2	2	19.04	21.98	42.47	0	18.55	14.92	10.61	32.72	273.24	8.7	25.95	10.45	273.24	1.86438
i2_LQ_lanhua_c99269/f1p14/2718	Uncertain	2	3	241.24	166.44	27.48	0	36.73	33.61	26.65	46.61	132.76	26.64	47.16	3.69	241.24	1.12988
i1_LQ_lanhua_c17230/f1p17/1562	Protein-coding	2	4	17.38	12.98	110.58	0	198.14	138.01	162.46	142.44	32.56	192.63	102.68	18.43	198.14	0.789731
i2_HQ_lanhua_c67595/f2p53/2729	Uncertain	2	3	1.14	107.4	190.81	0	3.86	70.08	1.04	157.85	17.3	1.65	81.2	173.26	190.81	1.10582
i2_HQ_lanhua_c73317/f3p7/2136	Protein-coding	2	3	8.42	0.14	60.22	0	127.85	231.23	102.2	27.35	9.29	140.04	21.4	1.28	231.23	1.2203
i1_LQ_lanhua_c31158/f1p0/1479	Uncertain	2	3	32.67	17.21	26.26	0	162.72	105.73	147.97	20.45	9.6	222.5	29.61	17.84	222.5	1.1226
i1_LQ_lanhua_c57376/f1p0/1059	Protein-coding	2	4	262.15	43.86	135.93	0	101.42	102.17	47.54	199.05	127.03	58.58	93.42	32.05	262.15	0.739102
i0_LQ_lanhua_c2397/f1p0/948	Protein-coding	2	3	99.44	0.74	121	0	52.65	246.08	23.93	6.61	74.4	10.92	0.19	0.23	246.08	1.39771
i2_LQ_lanhua_c118706/f1p4/1987	Protein-coding	2	4	43.13	43.12	88.32	0	81.62	61.99	245.59	77.26	28.72	217.09	121.29	48.36	245.59	0.840942
i1_LQ_lanhua_c47152/f1p1/1830	Uncertain	2	2	4.43	13.2	12.22	0	12.19	15.3	49.62	4.92	2.05	29.08	28.22	267.27	267.27	2.02563
i2_LQ_lanhua_c47486/f1p14/2732	Protein-coding	2	4	40.96	116.82	182.68	0	242.78	193.42	151.64	141.13	44.76	130.95	99.41	31.64	242.78	0.644918
i1_LQ_lanhua_c9716/f1p0/1512	Uncertain	2	2	0	0.11	3.3	0	28.03	4.26	111.63	0.87	0.09	82.2	1.89	241.73	241.73	1.86524
i1_HQ_lanhua_c43949/f40p0/1781	Protein-coding	2	4	134.61	215.34	135.22	0	100.46	101.71	33.96	133.67	68.6	62.86	260.52	63.5	260.52	0.674537
i0_LQ_lanhua_c894/f1p0/696	Uncertain	2	4	258.57	186.05	186.9	0	45.08	80.43	65.55	99.02	85.67	71.9	123.21	40.28	258.57	0.711029
i1_HQ_lanhua_c1731/f9p14/1776	Protein-coding	2	2	0.22	13.21	5.4	0	27.41	27.2	64.99	3.98	0.22	70.28	26.69	262.33	262.33	1.75698
i0_LQ_lanhua_c2962/f1p5/1013	Protein-coding	2	4	29.27	9.5	103.08	0	141.18	97.98	188.49	144.05	220.15	170.26	68.25	34.19	220.15	0.730834
i1_LQ_lanhua_c41166/f2p1/1311	Protein-coding	2	3	110	187.79	3.78	0	70.67	10.28	77.04	3.37	9.18	57.77	219.08	44.17	219.08	1.11157
i2_LQ_lanhua_c80506/f1p27/2590	Protein-coding	2	2	6.15	25.19	15.05	0	0.31	19.54	29.38	16.1	2.15	12.92	87.23	260.67	260.67	1.85697
i1_LQ_lanhua_c39511/f1p0/1908	Protein-coding	2	2	0	0.38	6.61	0	47.68	46.65	199.94	12.21	0.09	195.55	2.62	32.23	199.94	1.61901
i0_LQ_lanhua_c1331/f1p0/711	Protein-coding	2	4	272.46	66.11	184.7	0	142.84	186.11	108.55	161.81	200.65	93.11	102.98	74	272.46	0.55242
i1_LQ_lanhua_c12982/f1p0/1152	Protein-coding	2	2	11.88	262.4	5.57	0	11.04	10.16	10.28	2.04	5.14	6.17	25.46	17.03	262.4	2.39617
i1_LQ_lanhua_c33145/f1p11/1986	Protein-coding	2	4	73.59	165.11	119.94	0	50.01	105.36	43.52	162.06	271.55	45.73	74.54	66.03	271.55	0.746641
i1_LQ_lanhua_c9741/f1p1/1667	Protein-coding	2	4	187.2	265.34	94.19	0	67	146.37	48.72	139.52	103.84	42.28	174.04	94.82	265.34	0.644841
i2_LQ_lanhua_c14407/f1p13/2022	Protein-coding	2	4	164.87	280.93	86.59	0	61.98	133.13	96.91	93.65	64.69	109.57	204.39	142	280.93	0.610687
i1_LQ_lanhua_c11291/f4p19/1662	Protein-coding	2	2	4.82	255.56	0	0	0.62	0	0.78	0	3.56	0.24	0.26	21.83	255.56	3.05318
i1_LQ_lanhua_c7810/f1p0/1419	Protein-coding	2	3	4.61	5.29	89.73	0	69.03	122.64	144.63	226.77	13.02	124.12	23.18	8.13	226.77	1.05613
i1_LQ_lanhua_c47105/f1p5/1899	Protein-coding	2	2	18.08	261.93	30.36	0	0.71	22.38	0.37	23.87	9.01	0.65	74.01	32.01	261.93	1.85396
i3_LQ_lanhua_c33559/f1p8/3769	Uncertain	2	3	10.44	5.1	255.47	0	81.29	109.04	53.11	109.39	9.65	84.3	41.31	6.27	255.47	1.14645
i1_HQ_lanhua_c52550/f5p0/1596	Protein-coding	2	4	166.51	269.71	165.69	0	91.82	206.31	72.37	194.89	99.52	89.77	178.9	106.65	269.71	0.534092
i1_LQ_lanhua_c43420/f1p0/1369	Protein-coding	2	3	125.67	8.26	54.1	0	22.79	22.04	87.51	38.05	51.04	49.61	267.72	35.19	267.72	1.1484
i0_LQ_lanhua_c3091/f1p18/945	Protein-coding	2	3	198.04	214.85	18.88	0	73.76	14.84	11.22	28.81	45.34	10.55	61.43	15.49	214.85	1.26229
i1_HQ_lanhua_c53235/f12p0/1366	Protein-coding	2	3	100.01	248.11	43.93	0	33.93	30.52	8.83	49.12	161.09	6.74	70.6	36.82	248.11	1.1075
i1_LQ_lanhua_c12918/f1p0/1403	Protein-coding	2	5	248.08	240.23	166.8	0	152.69	170.63	165.98	198.24	286.11	145.76	239.45	163.93	286.11	0.401461
i2_HQ_lanhua_c13400/f32p3/2579	Protein-coding	2	2	10.68	6.71	15.84	0	10.53	10.83	8.29	17.01	262.18	11.17	12.59	9.2	262.18	2.33108
i1_LQ_lanhua_c31621/f1p8/1754	Protein-coding	2	3	1.73	5.35	68.13	0	31.83	111.24	129.17	91.68	4.85	159.19	218.04	12.24	218.04	1.04837
i0_LQ_lanhua_c2320/f1p0/861	Protein-coding	2	2	105.91	22.12	24.02	0	16.42	31.53	15.44	25.85	261.21	16.96	39.3	4.27	261.21	1.5492
i1_LQ_lanhua_c46156/f1p53/1409	Uncertain	2	4	63.22	64.53	52.28	0	124.34	64.4	132.07	52.89	278.81	97.05	31.71	32.19	278.81	0.87469
i2_LQ_lanhua_c31075/f1p18/2230	Protein-coding	2	4	113.65	21.27	163.27	0	135.62	151.59	35.49	205.99	136.31	43.2	16.55	5.79	205.99	0.844491
i1_HQ_lanhua_c16264/f4p0/1635	Protein-coding	2	4	53.71	30.42	150.5	0	103.17	117.71	193.78	57.5	28.66	229.96	35.82	48.75	229.96	0.82492
i3_LQ_lanhua_c13069/f1p48/3982	Uncertain	2	3	22.91	0.38	113.85	0	227.35	0.22	115.04	86.81	26.22	0.31	0.21	0.41	227.35	1.45825
i1_HQ_lanhua_c41108/f3p0/1403	Protein-coding	2	4	207.67	136.92	167.02	0	107.18	129.91	82.96	155.27	286.97	76.79	113.98	87.78	286.97	0.557536
i1_HQ_lanhua_c43706/f4p0/1422	Protein-coding	2	3	7.26	30.21	5.44	0	43.23	29.16	215.36	5.5	0.57	77.02	89.28	178.57	215.36	1.26956
i2_LQ_lanhua_c92957/f1p3/2750	Uncertain	2	2	40.94	6.14	19.35	0	16.37	23.66	16.31	33.86	262.65	16.74	6.57	2.5	262.65	1.94306
i1_LQ_lanhua_c42927/f1p0/1311	Protein-coding	2	4	183.9	220.72	79.63	0	78.07	87	67.57	65.07	95.36	71.47	239.58	159.75	239.58	0.640808
i2_LQ_lanhua_c96661/f1p0/2432	Uncertain	2	2	2.15	0.32	40.92	0	20.4	3.34	1.01	252.54	5.52	1.1	1.15	0.19	252.54	2.62654
i1_HQ_lanhua_c25017/f2p10/2047	Protein-coding	2	4	72.45	173.45	218.04	0	95.16	118.54	49.49	232.06	74.56	64.86	184.71	94.24	232.06	0.626565
i1_LQ_lanhua_c13119/f1p0/1106	Uncertain	2	4	254.24	185.45	160.01	0	147.87	101.36	94.37	183.25	212.84	96.59	166.04	47.96	254.24	0.523022
i1_HQ_lanhua_c31122/f2p11/1684	Protein-coding	2	4	158.02	212.33	78.38	0	192.65	132.88	95.99	139.18	226.16	108.3	36.88	42.23	226.16	0.606138
i2_LQ_lanhua_c84743/f1p3/2390	Uncertain	2	3	11.46	14.93	141.57	0	25.35	150.01	21.04	217.28	72.62	39.51	3.46	7.39	217.28	1.22295
i3_LQ_lanhua_c24898/f1p11/3474	Uncertain	2	2	8.53	0.07	0.69	0	0.74	0.84	0	0.53	249.54	0.13	0.15	0.11	249.54	3.29542
i1_LQ_lanhua_c42106/f1p0/1136	Protein-coding	2	2	0	0	0.37	0	41.06	0	1.33	0.18	0.08	1.81	248.47	0	248.47	2.92598
i2_LQ_lanhua_c105911/f1p44/2056	Protein-coding	2	2	69.76	16.5	9.25	0	36.15	47.77	41.8	12.41	11.92	25.23	262.73	7.75	262.73	1.58419
i3_LQ_lanhua_c13777/f1p0/3161	Uncertain	2	2	1.31	2.89	45.17	0	40.56	44.27	24.69	78.84	1.24	33.76	257.03	1.73	257.03	1.6131
i2_LQ_lanhua_c56647/f1p27/2037	Uncertain	2	2	2.83	66.21	0	0	69.04	256.18	9.06	30.38	0	45.14	26	22.38	256.18	1.62172
i1_LQ_lanhua_c26991/f1p9/1202	Protein-coding	2	4	121.91	201.48	81.48	0	162.79	99.98	245.62	88.23	127.99	222.46	149.74	58.47	245.62	0.546723
i2_LQ_lanhua_c6774/f1p21/2609	Protein-coding	2	4	38.46	4.5	188.55	0	64.04	149.39	92.27	174.58	20.2	106.12	153.9	2.97	188.55	0.855331
i1_HQ_lanhua_c1468/f24p2/1841	Protein-coding	2	2	245.67	0.09	0	0	0.94	0	0	0	2.27	0	0	0	245.67	3.41417
i2_LQ_lanhua_c62127/f1p18/2546	Protein-coding	2	5	186.69	200.54	258.09	0	202.95	281.02	154.87	228.13	132.63	197.78	173.33	180.07	281.02	0.386872
i0_LQ_lanhua_c1397/f1p0/485	Uncertain	2	4	150.01	15.27	207.88	0	124.75	157.13	75.09	178.29	117.43	117.64	26.09	15.96	207.88	0.71617
i2_LQ_lanhua_c6698/f1p0/2745	Uncertain	2	4	81.04	7.33	109.45	0	101.67	150.4	211	37.72	62.28	186.08	30.25	15.75	211	0.85456
i1_HQ_lanhua_c41307/f2p5/1120	Protein-coding	2	3	99.63	251.62	11.59	0	44.71	52.33	64.29	4.42	16.35	48.37	65.51	135.91	251.62	1.0677
i2_LQ_lanhua_c98659/f1p3/2101	Protein-coding	2	4	111.48	11.69	48.83	0	64.06	88.57	129.35	8.3	242.88	133.08	109	18.25	242.88	0.878311
i1_LQ_lanhua_c5961/f1p0/1751	Protein-coding	2	3	48.39	8.02	49.52	0	45.52	56.04	61.63	75.71	269.74	46.54	17.61	17.25	269.74	1.21665
i2_LQ_lanhua_c100804/f1p8/2556	Uncertain	2	4	111.62	119.28	142.32	0	204.49	116.41	93.81	168.41	269.08	103.31	126.69	35.09	269.08	0.567707
i1_LQ_lanhua_c24981/f1p8/1506	Uncertain	2	4	41.85	268.67	50.75	0	59.74	83.98	126.14	48.35	38.21	140.22	125.97	108.11	268.67	0.774846
i2_LQ_lanhua_c118468/f1p27/2044	lncRNA	2	4	12.24	59.53	179.31	0	12.71	168.65	2.7	154.1	36.29	7.49	120.84	116.6	179.31	0.97155
i2_LQ_lanhua_c47127/f1p0/2203	Protein-coding	2	2	3.44	0.49	0.88	0	0.46	0.62	0.36	1.17	244.65	0.37	1.5	0.14	244.65	3.32413
i1_HQ_lanhua_c22749/f2p0/1497	Protein-coding	2	4	81.76	133.41	109.91	0	58.04	148.59	60.64	123.2	58	69.37	89.47	284.07	284.07	0.693905
i2_LQ_lanhua_c20761/f1p32/2365	Protein-coding	2	4	119.28	288.7	87.06	0	115.72	104.93	39.37	91.47	50.57	66.92	67.58	85.6	288.7	0.755302
i0_LQ_lanhua_c1239/f1p0/977	Protein-coding	2	4	236.32	87.34	191.34	0	132.22	192.93	85.01	205.99	174.87	97.24	113.32	55.99	236.32	0.536527
i2_LQ_lanhua_c118408/f1p7/1908	Protein-coding	2	4	148.77	231.63	184.21	0	110.25	156.27	54.47	223.85	183.04	64.09	160.33	107.26	231.63	0.519407
i0_LQ_lanhua_c2798/f1p0/976	Protein-coding	2	4	99.35	51.34	48.57	0	91.12	44.69	52.99	55.29	279.74	38.22	60.04	38.76	279.74	0.979365
i2_LQ_lanhua_c70452/f2p2/2063	Uncertain	2	2	208.55	41.77	0.04	0	0.1	0.04	0.1	0	149.33	0	0.9	0	208.55	2.10049
i1_LQ_lanhua_c24535/f1p14/1924	Uncertain	2	4	71.4	6.43	221.36	0	69.56	128.21	28.49	185.6	70.3	54.73	90.76	7.74	221.36	0.900658
i1_HQ_lanhua_c3046/f4p6/1520	Protein-coding	2	5	112.12	79.42	215.38	0	195.53	222.82	210.43	172.01	75.9	203.41	143.02	114.35	222.82	0.482473
i2_HQ_lanhua_c106231/f38p6/2281	Protein-coding	2	4	57.97	48.69	90.7	0	62.93	85.57	58.68	107.78	50.26	57.44	285.58	49.85	285.58	0.880737
i1_HQ_lanhua_c30817/f5p0/1643	Protein-coding	2	4	11.78	23.93	225.53	0	24.23	71.7	70.02	187.39	53.69	69.46	116.26	33.74	225.53	0.947208
i5_LQ_lanhua_c2370/f1p22/5622	Protein-coding	2	3	13.63	14.12	17.27	0	81.09	42.2	179.96	5.35	1.52	137.24	40.18	187.51	187.51	1.16609
i1_HQ_lanhua_c26361/f2p0/1393	Protein-coding	2	4	77.09	52.49	136.6	0	245.36	125.26	148.95	152.01	35.51	202.56	103.66	84.11	245.36	0.614892
i1_LQ_lanhua_c24411/f1p9/1542	Protein-coding	2	2	3.26	2.84	106.48	0	18.99	40.83	5.13	240.83	22.79	9.38	28.76	0.41	240.83	1.74733
i2_LQ_lanhua_c14467/f1p9/2091	Protein-coding	2	5	240.58	237.61	189.36	0	195.73	180.04	190.86	243.33	143.11	179.29	170.35	83.95	243.33	0.407777
i1_LQ_lanhua_c11314/f1p0/1465	Protein-coding	2	3	19.01	234.96	9	0	84.98	108.55	83.42	1.36	2.2	107.63	43.05	12.87	234.96	1.18436
i3_HQ_lanhua_c35889/f14p3/3485	Protein-coding	2	2	7.35	5.58	131.13	0	34.98	24.93	6.51	228.97	10.88	10.26	5.32	3.12	228.97	1.78468
i2_LQ_lanhua_c22189/f2p1/2472	Protein-coding	2	3	0.09	0.48	49.38	0	216.76	119.31	92.35	139.87	0.46	76.08	69.54	1.34	216.76	1.09326
i2_LQ_lanhua_c19027/f1p49/2873	Uncertain	2	4	235.38	99.63	62.44	0	75.4	61.34	133.4	98.67	222.51	80.12	133.4	36.55	235.38	0.674746
i0_LQ_lanhua_c822/f1p0/409	Uncertain	2	2	21.32	45.14	1.74	0	1.47	4.82	3.86	1.15	11.87	7.89	248.1	26.59	248.1	2.23474
i1_HQ_lanhua_c40918/f5p4/1332	Protein-coding	2	4	262.67	105.59	105.95	0	21.22	102.4	71.39	142.76	142.89	42.67	79.52	46.4	262.67	0.74364
i2_LQ_lanhua_c22637/f1p12/2291	Uncertain	2	3	70.72	228.65	11.52	0	79.92	22.86	136.57	17.77	0.97	89.43	123.2	20.1	228.65	1.04202
i0_LQ_lanhua_c1330/f1p0/974	Protein-coding	2	5	135.48	181.85	182.58	0	116.89	182.18	142.22	252.18	86.03	188.06	187.03	51.56	252.18	0.489554
i2_LQ_lanhua_c84903/f1p46/3036	Uncertain	2	4	87.56	250.85	116.86	0	84.45	139.13	53.36	198.56	77.02	50.36	162.12	81.3	250.85	0.641159
i1_HQ_lanhua_c44003/f9p0/1459	Protein-coding	2	4	189.95	117.66	203.46	0	82.9	223.62	75.98	219.31	98.6	106.48	175.23	89.56	223.62	0.526755
i3_LQ_lanhua_c17241/f1p0/4020	Uncertain	2	2	1.1	59.47	0	243.24	0.12	67.83	5.25	22.73	15.58	0.59	0	10.6	243.24	1.95379
i2_LQ_lanhua_c22475/f1p39/2694	Protein-coding	2	5	151.05	216.81	185.52	0	212.88	140.23	218.98	196.87	68.7	193.62	225.68	209.78	225.68	0.412356
i1_HQ_lanhua_c2459/f2p25/1903	Protein-coding	2	2	31.99	0	0.1	0	9.1	0.14	0	0.24	242.04	0	0	0	242.04	2.93661
i0_LQ_lanhua_c3907/f1p3/296	lncRNA	2	4	112.04	36.33	171.27	0	56.17	227.85	34.35	130.41	87.31	44.09	17.67	25.88	227.85	0.881712
i4_LQ_lanhua_c13656/f1p0/4172	Uncertain	2	2	1.86	0.83	63.32	0	39.26	14.8	4.5	94.42	236.38	2.85	1.71	1.6	236.38	1.80218
i1_LQ_lanhua_c48416/f1p0/2015	Protein-coding	2	2	7.95	1.97	8.48	0	6.04	2.96	1.8	10.91	244.4	1.72	4.37	4.01	244.4	2.82313
i1_LQ_lanhua_c57096/f1p0/1021	Protein-coding	2	4	95.67	275.23	92.21	0	50.52	78.54	28.64	103.5	86.69	34.28	120.21	116.68	275.23	0.768433
i0_LQ_lanhua_c589/f2p0/842	Protein-coding	2	4	227.07	147.03	156.41	0	97.24	99.83	34.64	151.21	148.69	33.67	126.04	16.04	227.07	0.671758
i1_HQ_lanhua_c41209/f2p0/1343	Protein-coding	2	4	138.02	112.66	79.27	0	88.66	73.93	70.51	85.21	293.04	64.27	92.73	89.39	293.04	0.698847
i0_LQ_lanhua_c3071/f1p2/726	Uncertain	2	4	93.91	13.41	130.22	0	210.32	136.37	175.99	124.39	101.69	167.06	45.84	17.02	210.32	0.682335
i2_HQ_lanhua_c18816/f2p2/2208	Protein-coding	2	3	41.1	207.44	10.73	0	42.31	20.02	25.48	19.24	18.87	14.46	184.58	20.93	207.44	1.37123
i1_LQ_lanhua_c38491/f1p0/1900	Protein-coding	2	4	99.07	35.89	176.07	0	69.83	114.66	27.04	141.84	234.07	56.9	103.74	23.92	234.07	0.766125
i2_LQ_lanhua_c93314/f1p9/2275	Uncertain	2	3	74.36	214.81	29.33	0	22.58	24.41	46.86	43.18	8.71	41.23	185.01	14.9	214.81	1.17486
i1_LQ_lanhua_c42802/f1p0/1111	Protein-coding	2	4	230.19	114.95	78.38	0	63.2	72.88	46.27	74.06	223.92	49.78	132.86	114.6	230.19	0.689966
i3_HQ_lanhua_c29876/f6p0/3340	Protein-coding	2	4	231.76	30.61	133.43	0	87.28	121.61	51.04	197.37	117.16	56.26	70.67	39.49	231.76	0.727214
i1_LQ_lanhua_c41698/f1p0/1267	Protein-coding	2	4	47.14	62.64	230.81	0	62.98	141.7	92.16	216.57	63.84	117.89	85.5	52.11	230.81	0.70407
i1_HQ_lanhua_c49999/f6p9/1351	Protein-coding	2	4	145.12	289.31	130.43	0	145.33	92.95	137.97	154.33	54.3	110.56	114.18	88.06	289.31	0.56466
i1_LQ_lanhua_c8453/f1p0/1823	Protein-coding	2	2	18.04	0.52	33.74	0	12.72	222.38	21.05	3.92	137.38	42.81	0.03	0.39	222.38	1.67348
i2_LQ_lanhua_c90998/f22p5/2504	Protein-coding	2	4	71.27	158.34	161.85	0	131.12	95.19	120.21	237.21	49.88	113.27	194.52	34.6	237.21	0.602444
i2_LQ_lanhua_c53124/f1p30/2193	Protein-coding	2	5	152.7	178.45	201.27	0	194.31	160.67	187.21	243.57	74.16	213.83	177.95	91.26	243.57	0.43887
i0_HQ_lanhua_c257/f5p0/954	Protein-coding	2	3	26.96	27.18	31.47	0	43.51	17.88	91.28	32.06	12.74	70.03	257.26	68.49	257.26	1.21026
i3_LQ_lanhua_c11837/f1p2/3126	Uncertain	2	4	203.24	217.35	113.51	0	96.57	226.68	78.31	164.75	89.46	101.03	171.43	76.27	226.68	0.533958
i5_LQ_lanhua_c3619/f1p0/5138	Uncertain	2	2	0.12	50.42	0.21	237.5	0.68	0.35	0.16	0.14	0	0.46	3.28	40.4	237.5	2.4559
i1_LQ_lanhua_c27134/f1p38/1097	Uncertain	2	4	74.33	57.26	212.6	0	78.85	116.65	38.05	222.71	103.83	44.17	93.9	31.6	222.71	0.76312
i1_LQ_lanhua_c25375/f1p13/1848	Protein-coding	2	5	181.03	88.8	214.31	0	158	216.14	188.45	219.74	128.71	206.93	175.92	79.37	219.74	0.440793
i1_HQ_lanhua_c14577/f3p0/1463	Protein-coding	2	4	21.94	10.67	141.98	0	210.94	63.23	174.49	112.48	35.02	130.13	81.39	46.82	210.94	0.794539
i1_LQ_lanhua_c27460/f1p0/1145	Protein-coding	2	5	151.02	91.83	183.48	0	238.84	193.44	196.63	219.19	188.74	170.87	115.3	84.91	238.84	0.445578
i2_LQ_lanhua_c10503/f2p7/2486	Protein-coding	2	2	39.91	13.6	31.55	0	10.8	48.64	15.6	41.27	253.6	18.07	34.85	11.79	253.6	1.5675
i0_HQ_lanhua_c532/f2p0/840	Protein-coding	2	4	199.69	110.15	99.99	0	57.12	106.92	56.66	124.03	221.83	59.84	188.57	50.41	221.83	0.638681
i1_LQ_lanhua_c13178/f1p5/1143	Uncertain	2	4	79.34	99.14	184.18	0	50.61	141.87	27.47	208	66.37	45.65	151.63	18.68	208	0.758919
i1_LQ_lanhua_c12279/f1p6/1677	Protein-coding	2	4	257.55	145.11	28.38	0	81.11	34.3	66.96	51.75	44.47	53.14	53.16	53.45	257.55	0.936259
i1_LQ_lanhua_c13403/f1p0/1339	Protein-coding	2	4	256.95	207.11	122.83	0	77.99	143.66	66.85	142.82	132.81	84.55	166.84	162.91	256.95	0.519786
i1_LQ_lanhua_c27331/f1p4/1412	Protein-coding	2	4	58.1	32.99	99.99	0	54.27	86	29.11	123.25	258.49	39.69	39.77	40.07	258.49	0.943904
i1_LQ_lanhua_c47618/f1p1/1648	Protein-coding	2	4	55.08	75.44	99.4	0	82.99	75.9	50.05	267.3	24.42	59.38	45.72	23.72	267.3	0.945494
i1_LQ_lanhua_c10105/f1p0/1594	Protein-coding	2	4	130.02	245.14	145.87	0	65.21	125.41	47.16	180.49	152.89	55.8	154.12	81.16	245.14	0.587405
i1_LQ_lanhua_c56808/f1p0/1033	lncRNA	2	4	108.71	61.1	231.4	0	83.23	152.21	35.09	196.15	81.28	53.27	94.23	47.45	231.4	0.709874
i1_HQ_lanhua_c10685/f4p0/1485	Protein-coding	2	5	240.25	162.93	168.04	0	175.81	137.62	156.67	200.03	258.09	153.45	206.26	95.86	258.09	0.415044
i1_HQ_lanhua_c26289/f2p0/1212	Uncertain	2	5	185.79	129.57	244.03	0	198.73	198.76	141	241.5	131.36	133.75	117.04	101.38	244.03	0.444985
i0_LQ_lanhua_c2420/f1p18/726	Protein-coding	2	4	192.84	77.43	125.41	0	98.33	140.09	38.16	129.32	242.82	59.47	76.54	58.52	242.82	0.654666
i1_LQ_lanhua_c38359/f1p0/1691	Protein-coding	2	4	18.36	228.83	99.26	0	36.3	88.88	66.36	45.19	8.34	106.08	156.76	25.64	228.83	0.921533
i2_LQ_lanhua_c32987/f1p65/2246	Protein-coding	2	4	51.8	0.13	85.21	0	118.64	111.57	221.71	113.04	35.76	87.54	2.75	0	221.71	0.978852
i1_LQ_lanhua_c57253/f1p0/1015	Protein-coding	2	5	278.57	195.53	166.98	0	111.48	173.82	114.39	184.06	214.56	127.96	150.02	146.88	278.57	0.434801
i1_LQ_lanhua_c52180/f1p0/1188	Protein-coding	2	3	5.06	247.27	17.67	0	9.45	41.66	40.96	9.93	65.78	51.17	95.35	44.37	247.27	1.28886
i0_LQ_lanhua_c2083/f1p9/710	Protein-coding	2	4	205.21	234.93	149.71	0	79.45	127.83	58.28	178.26	138.35	62.91	169.89	127.36	234.93	0.528521
i2_HQ_lanhua_c4137/f2p1/2421	Protein-coding	2	2	3.48	10.9	2.53	0	0.94	2.96	0.89	4.96	236.68	0.79	33.26	0	236.68	2.71847
i1_LQ_lanhua_c12819/f2p5/1377	Uncertain	2	3	98.77	46.72	64.26	0	49.07	58.05	34.27	54.2	265.48	42.25	47.29	24.37	265.48	1.02825
i1_LQ_lanhua_c23144/f1p6/1687	Protein-coding	2	2	0.41	0	1.65	0	161.06	1.42	89.91	1.12	0	176.84	0.06	0.17	176.84	1.86447
i1_LQ_lanhua_c33438/f1p70/1687	Protein-coding	2	3	253.72	4.88	49.96	0	63.44	40.73	26.76	53.52	60.06	28.5	20.74	12.1	253.72	1.31276
i2_LQ_lanhua_c81975/f1p312/2405	Uncertain	2	4	91.33	244.75	43.57	0	26.86	58.9	54.96	23.53	4.27	50.53	111.71	115.18	244.75	0.974294
i2_LQ_lanhua_c65101/f1p16/2837	Protein-coding	2	4	86.69	57.82	196.5	0	169.1	207.61	109.52	181.54	117.15	152.48	63.94	40.81	207.61	0.581514
i1_HQ_lanhua_c13050/f2p0/1456	Protein-coding	2	5	218.23	105.8	191.78	0	243.66	197.3	215.09	202.49	165.25	193.98	160.72	108.82	243.66	0.40144
i2_HQ_lanhua_c12173/f15p20/2553	Protein-coding	2	3	69.12	60.84	47.53	0	20.77	32.72	11.89	57.29	254.95	13.37	41.1	29.47	254.95	1.25797
i2_LQ_lanhua_c7264/f1p17/2416	Protein-coding	2	3	51.4	262.6	53.14	0	25.89	60.64	18.82	57.55	70.99	29.22	82.1	85.94	262.6	1.00688
i2_LQ_lanhua_c99833/f1p31/2810	Protein-coding	2	3	8.48	225.99	16.08	0	59.28	32.24	123.5	14.78	5.23	119.46	74.05	63.74	225.99	1.08134
i1_LQ_lanhua_c42242/f1p0/1106	Uncertain	2	3	39.69	1.25	64.59	0	20.33	86.58	20.23	158.5	202.16	13.5	1.41	1.74	202.16	1.31621
i1_LQ_lanhua_c24894/f1p2/1666	Protein-coding	2	5	245.31	233.77	156.86	0	153.31	150.48	167.64	184.36	161.65	144.11	251.5	119.24	251.5	0.407797
i4_LQ_lanhua_c10825/f1p0/4266	Uncertain	2	2	23.36	41.99	11.23	246.29	6.57	19.16	4.22	16.23	12.53	7.57	36.34	19.15	246.29	1.80513
i0_LQ_lanhua_c1865/f1p0/936	Protein-coding	2	5	265.28	128.25	189.34	0	214.06	129.83	155.48	196.05	168.32	115.62	129.59	97.62	265.28	0.448213
i1_LQ_lanhua_c42894/f1p0/1398	Uncertain	2	2	6.26	12.17	19.16	0	27.89	30.91	26.29	26.14	244.65	16.96	5.94	5.7	244.65	1.89807
i2_LQ_lanhua_c18431/f1p1/2097	Uncertain	2	2	8.87	14.29	1.12	0	24.37	1.91	1.89	1.1	6.16	4.14	235.6	0	235.6	2.67395
i0_LQ_lanhua_c687/f1p0/871	Protein-coding	2	4	98.65	31.17	19.38	0	87.56	28.49	116.94	16.38	38.21	85.97	52.44	244.67	244.67	0.976393
i1_HQ_lanhua_c28712/f8p0/1622	Protein-coding	2	4	214.11	58.98	80.71	0	158.89	74.39	202.66	103.82	128.87	182.91	67.23	58	214.11	0.60118
i1_LQ_lanhua_c23046/f1p13/1603	Protein-coding	2	4	242.73	81.31	182.73	0	113.73	145.67	55.9	181.07	156.61	71.65	101.78	83.74	242.73	0.56358
i1_LQ_lanhua_c42671/f1p0/1348	Protein-coding	2	3	1.36	82.46	3.97	0	34.71	36.22	39.32	1.87	24.5	59.43	240.59	18.66	240.59	1.46973
i1_HQ_lanhua_c16721/f3p4/1840	Protein-coding	2	3	6.59	2.83	145.85	0	162.79	35.89	86.16	181.67	9.47	92.12	43.74	21.47	181.67	1.01219
i1_LQ_lanhua_c41140/f2p0/1239	Protein-coding	2	4	282.88	156.06	105.8	0	100.28	93.77	72.15	111.95	140.49	85.55	112.67	76.42	282.88	0.59586
i1_HQ_lanhua_c26191/f2p3/1347	Protein-coding	2	4	136.06	226.58	170.72	0	63.68	160.77	48.58	190.39	96.36	61.29	123.58	81.56	226.58	0.585693
i1_HQ_lanhua_c28204/f11p0/1988	Protein-coding	2	2	26.93	26.2	28.52	0	24.95	16.62	15.13	27.09	247.93	17.84	20.78	13.58	247.93	1.71019
i1_HQ_lanhua_c2605/f4p10/1658	Protein-coding	2	4	110.41	192.94	59.12	0	89.61	105.32	118.81	104.78	31.68	117.91	251.9	104.63	251.9	0.618313
i1_LQ_lanhua_c34977/f1p5/1679	Protein-coding	2	4	15.32	256.2	72.62	0	84.8	68.99	39.04	75.53	40.79	40.85	90.61	19.34	256.2	0.989549
i1_LQ_lanhua_c13078/f1p2/1170	Protein-coding	2	5	213.95	180.84	218.87	0	189.59	197.19	166.74	241.94	172.68	174.22	154.86	77.39	241.94	0.39974
i1_LQ_lanhua_c13875/f1p0/1317	Protein-coding	2	3	34.57	59.61	4.07	0	39.81	35.84	79.52	18.16	11.15	73.9	248.23	54.27	248.23	1.20554
i1_LQ_lanhua_c52424/f1p15/1243	Uncertain	2	4	158.66	117.35	126.93	0	22.09	122.97	29.41	104.37	57.56	33.95	228.21	111.54	228.21	0.713459
i1_LQ_lanhua_c47331/f1p9/1568	Protein-coding	2	4	87.15	127.94	175.94	0	63.74	173.4	95.12	186.3	97.04	108.38	227.25	204.72	227.25	0.512901
i1_HQ_lanhua_c44139/f6p0/1442	Protein-coding	2	4	223.44	118.68	98.15	0	63.05	106.34	60.7	134.93	221.85	65.57	158.25	86.68	223.44	0.591274
i1_LQ_lanhua_c41454/f1p0/1870	Protein-coding	2	2	7.07	11.12	18.72	0	0.73	28.33	28.49	14.09	10.37	22.87	17.31	240.32	240.32	1.97895
i2_LQ_lanhua_c35882/f1p11/2689	Uncertain	2	3	11.8	7.32	181.98	0	30.82	146.15	8.11	155.44	23.28	20.83	36.43	27.93	181.98	1.21569
i1_LQ_lanhua_c57416/f1p0/1073	Protein-coding	2	4	158.46	234.52	121.39	0	89.27	130.63	43.64	133.3	132.98	58.48	149.71	202.07	234.52	0.542822
i1_LQ_lanhua_c43365/f1p0/1135	Uncertain	2	4	132.91	88.69	201.78	0	122.71	188.69	85.52	215.16	176.48	105.1	94.17	40.38	215.16	0.543876
i0_LQ_lanhua_c2266/f1p9/435	lncRNA	2	2	14.18	41.69	2.04	0	2.22	14.73	5.94	4.03	0.91	4.01	119.78	214.42	214.42	1.86156
i1_LQ_lanhua_c10451/f2p1/2053	Uncertain	2	4	45.24	177.87	175.15	0	76.36	131.52	50.61	183.66	161.62	60.47	185.9	80.55	185.9	0.59294
i1_HQ_lanhua_c52694/f35p3/1843	Protein-coding	2	4	91.75	149.7	194.79	0	59.27	185.24	80.24	238.45	119.97	104.11	158.16	95.79	238.45	0.533198
i0_LQ_lanhua_c3504/f1p17/968	Uncertain	2	2	39.18	0.81	1.58	0	4.5	229.3	1.94	57.47	3.16	44.15	0.78	0.4	229.3	2.05011
i2_LQ_lanhua_c88142/f1p13/2067	Protein-coding	2	2	20.08	238.41	32.54	0	1.02	22.33	0.93	26.14	10.57	2.01	37.83	29.58	238.41	1.86332
i0_LQ_lanhua_c2128/f1p13/815	Protein-coding	2	4	73.6	81.2	63.47	0	29.17	68.59	14.09	82.64	132.17	22.64	106.57	243.47	243.47	0.855469
i2_LQ_lanhua_c77749/f1p13/2999	Uncertain	2	2	17.79	7.97	18.88	236.92	16.96	13.64	5.16	11.62	5.76	8.75	24.36	0	236.92	2.13107
i1_LQ_lanhua_c41268/f2p0/1351	Protein-coding	2	2	0	0.07	0	0	11.12	0.14	0	0.14	0.07	0.08	226.81	0	226.81	3.28384
i2_HQ_lanhua_c90099/f29p5/2283	Uncertain	2	4	62.16	11.58	209.26	0	86.94	103.04	24.97	172.69	107.79	45.15	64.54	12.94	209.26	0.86811
i2_LQ_lanhua_c24639/f1p50/3085	Uncertain	2	3	12.23	29.9	11.78	0	3.16	43.65	158.15	18.43	15.86	70.83	115.41	193.29	193.29	1.16218
i2_LQ_lanhua_c37191/f1p26/2506	Uncertain	2	4	180.14	21.69	128.95	0	227.63	88.85	123.91	120.31	151	112.6	46.5	73.79	227.63	0.612583
i2_LQ_lanhua_c47905/f1p1/2217	Protein-coding	2	2	0.83	0.7	2.4	0	1.38	1.85	0.24	2.19	226.49	0.99	0.18	0	226.49	3.29298
i1_LQ_lanhua_c40304/f1p0/1756	Protein-coding	2	2	0.78	0.16	52.72	0	10.77	16.01	4.84	47.39	229.53	9.47	2.92	0	229.53	2.08308
i2_LQ_lanhua_c87997/f1p29/2044	Protein-coding	2	2	0	159.36	0	0	2.29	13.2	3.07	0	0	0	26.51	180.27	180.27	2.02705
i3_LQ_lanhua_c10294/f1p0/3630	Uncertain	2	3	27.69	21.38	74.43	248.29	61.33	39.07	39.77	82.86	23.87	43.91	10.96	4.99	248.29	1.14884
i1_LQ_lanhua_c10838/f1p6/1681	Protein-coding	2	4	126.04	131.86	64.83	0	53.75	223.56	22.81	118.07	22.93	24.04	125.79	59.07	223.56	0.800923
i3_LQ_lanhua_c22015/f1p0/3132	Uncertain	2	4	24.15	33.46	65.03	0	128.19	52.52	81.73	61.86	250.28	56.22	34.25	58.37	250.28	0.920765
i2_HQ_lanhua_c4316/f3p2/2375	Protein-coding	2	4	57.94	0.03	100.24	0	111.59	84.48	176.56	128.75	29.6	176.31	11.87	18.23	176.56	0.869633
i1_LQ_lanhua_c4017/f1p0/1753	Protein-coding	2	3	1.04	22.28	139.93	0	88.01	63.08	39.34	211.9	10	25.63	44.34	0.07	211.9	1.20508
i1_LQ_lanhua_c12487/f1p13/1521	Uncertain	2	4	102.37	9.4	168.12	0	199.71	79.52	156.66	121.62	60.21	129.77	53.12	26.64	199.71	0.702612
i3_LQ_lanhua_c4647/f1p0/3316	Uncertain	2	4	51.37	160.79	84.64	0	5.52	176.16	20.81	103.09	26.18	34.31	172.76	60.68	176.16	0.867869
i3_LQ_lanhua_c13928/f1p12/3064	Uncertain	2	2	1.18	0	1.98	0	1.83	0.46	0.86	0.95	225.15	1.46	0	0.07	225.15	3.32231
i1_LQ_lanhua_c43537/f1p0/1324	Protein-coding	2	5	110.59	121.51	166.91	0	86.88	214.84	107.25	147.19	199.67	132.34	240.3	177.61	240.3	0.4557
i2_LQ_lanhua_c64485/f1p30/2122	Uncertain	2	4	54.8	156.42	177.89	0	137.44	146.68	77.29	218.63	189.42	108.94	94.18	53.32	218.63	0.547806
i0_LQ_lanhua_c2319/f1p0/887	Protein-coding	2	4	258.18	57.17	63.74	0	135.3	98.34	155.32	66.07	102.2	144.56	77.75	95.29	258.18	0.618162
i0_LQ_lanhua_c1250/f1p0/755	Protein-coding	2	5	223.72	183	225.5	0	181.39	211.54	107.09	215.05	169.32	115.08	164.94	144.57	225.5	0.39868
i2_LQ_lanhua_c4042/f1p46/2311	Protein-coding	2	5	142.08	149.52	223.85	0	93.73	160.63	77.92	199.76	132.4	74.65	205.08	100.44	223.85	0.495509
i0_LQ_lanhua_c3889/f1p119/318	Uncertain	2	2	228.64	3.58	1.54	0	8.04	3.52	26.91	35.7	1.35	1.05	7.27	9.42	228.64	2.36261
i5_LQ_lanhua_c1202/f1p0/5801	Uncertain	2	2	0.09	0.27	0.21	223.18	0.21	0	0.11	0.23	0.03	0.17	0.03	0.89	223.18	3.42657
i3_LQ_lanhua_c20765/f1p8/3224	Uncertain	2	4	164.98	14.43	92.92	0	191.64	92.75	130.46	81.53	51.11	145.33	42.12	3.43	191.64	0.763175
i1_HQ_lanhua_c52835/f2p0/1916	Protein-coding	2	4	145.53	106.07	89.05	0	78.97	78.36	23.45	94.92	247.22	31.76	112.67	64.41	247.22	0.719086
i3_LQ_lanhua_c24147/f1p49/3695	Uncertain	2	4	102.58	146.67	161.75	0	65.28	97.65	53.4	248.61	62.74	79.93	64.07	68.34	248.61	0.669406
i1_LQ_lanhua_c5949/f5p10/1942	Uncertain	2	2	2.42	2.4	22.99	0	19.99	36.21	17.51	4.33	1.14	29.97	9.94	231.75	231.75	2.03452
i1_LQ_lanhua_c11721/f3p0/1972	Protein-coding	2	4	3.19	2.53	177.63	0	51.28	147.98	56.54	158.99	76.09	63.85	44.55	0.62	177.63	0.983176
i1_LQ_lanhua_c16441/f3p0/1612	Protein-coding	2	4	29.82	88.85	65.51	0	65.39	69.5	151.62	53.72	44.16	118.41	160.9	227.46	227.46	0.716049
i0_LQ_lanhua_c3108/f1p49/822	Uncertain	2	4	62.07	52.07	92.89	0	64.79	73.8	31.92	89.7	264.92	57.58	83.17	65.54	264.92	0.819875
i1_LQ_lanhua_c51877/f1p1/1165	Protein-coding	2	5	242.72	88.86	156.47	0	193.15	118.56	204.82	120.05	135.29	181.85	111.77	98.1	242.72	0.465639
i0_LQ_lanhua_c2981/f1p37/790	Protein-coding	2	2	222.15	0	0	0	0.76	0	0	0.16	1.8	0	0	0	222.15	3.41851
i0_LQ_lanhua_c2505/f1p0/714	Uncertain	2	4	10.01	26.2	73.25	0	129.36	77.08	209.22	49.06	7.03	145.91	32.16	56.54	209.22	0.941991
i1_LQ_lanhua_c40050/f1p0/1868	Protein-coding	2	4	58.03	251.81	29.54	0	41.93	42.11	56.04	34.78	48.25	51.5	56.16	110.09	251.81	0.984277
i0_LQ_lanhua_c761/f1p0/710	Uncertain	2	3	51.23	0	89.56	0	30.35	45.14	16.17	85.53	230.43	24.53	51.71	0	230.43	1.22926
i1_LQ_lanhua_c8870/f5p3/1889	Uncertain	2	5	195.26	88.98	213.14	0	186.92	170.9	89.07	204.58	145.08	102.12	103.37	91.73	213.14	0.482378
i1_LQ_lanhua_c42636/f1p0/1118	Protein-coding	2	4	98.38	35.34	67.78	0	148.91	98.41	233.8	58.66	66.84	180.23	97.22	114.24	233.8	0.639524
i0_LQ_lanhua_c3365/f1p16/837	lncRNA	2	2	49.71	16.02	25.4	0	16.24	18.53	6.52	22.21	233.71	7.26	12.61	8.31	233.71	1.84187
i1_LQ_lanhua_c19174/f1p11/1592	Protein-coding	2	4	70.56	136.59	196.18	0	89.44	117.87	66.23	233.2	126.02	84.05	73.21	48.9	233.2	0.617033
i2_LQ_lanhua_c72471/f1p41/2104	Protein-coding	2	2	0	3.72	0.12	0	0.43	0.43	2.41	0.26	0.05	2.61	25.17	222.85	222.85	2.96682
i1_LQ_lanhua_c13096/f1p3/1326	Protein-coding	2	3	187.57	9.11	1.65	0	107.9	3.01	11.73	4.32	136.17	9.22	22.42	70.27	187.57	1.35775
i0_HQ_lanhua_c570/f2p0/729	Protein-coding	2	4	266.53	157.79	113.97	0	70.18	113.13	117.1	147.43	154.49	87.95	165.85	115.9	266.53	0.505634
i1_HQ_lanhua_c26192/f2p45/1308	Protein-coding	2	5	195.52	175.47	160.57	0	83.61	155.16	60.18	188.14	189.74	82.93	179.3	96.98	195.52	0.487083
i1_LQ_lanhua_c48838/f1p0/1858	Protein-coding	2	4	7.61	9.9	117.81	0	119.37	127.87	110.12	194.06	29.17	102.18	71.44	2.38	194.06	0.85603
i1_LQ_lanhua_c20519/f1p0/1864	Protein-coding	2	4	134.18	181.89	101.22	0	49.52	77.29	25.96	133.01	76.9	33.66	209.66	68.57	209.66	0.698912
i1_LQ_lanhua_c27211/f1p0/1229	Protein-coding	2	4	39.82	63.55	70.63	0	80.37	111.31	170.05	53.87	46.27	120.49	91.67	236.71	236.71	0.702195
i1_HQ_lanhua_c52470/f6p10/1669	Protein-coding	2	5	248.3	119.07	164.7	0	143.13	192.92	118.73	211.93	142.17	128.04	170.67	90.17	248.3	0.439628
i2_LQ_lanhua_c78753/f1p13/2842	Protein-coding	2	4	101.73	55.13	63.16	0	38.08	52.77	21.85	63.6	249.85	26.8	56.37	57.84	249.85	0.96592
i2_HQ_lanhua_c16613/f3p3/2235	Protein-coding	2	4	52.14	73.46	162.01	0	70.41	126.41	37.29	228.39	76.59	51.03	63.36	25.25	228.39	0.786775
i2_LQ_lanhua_c21985/f1p1/3022	Protein-coding	2	4	22.91	27.5	52.15	0	63.98	71.29	83.5	58.98	248.64	79.36	76.48	18.72	248.64	0.946088
i1_LQ_lanhua_c13940/f1p0/1271	Protein-coding	2	4	115.48	110.98	58.64	0	176.63	73.05	228.06	40.38	68.09	166.53	93.22	95.51	228.06	0.619282
i0_LQ_lanhua_c838/f1p0/998	Uncertain	2	4	153.91	59.4	187	0	63.88	197.43	50.83	162.34	163.55	73.55	113.66	73.07	197.43	0.584853
i1_LQ_lanhua_c57258/f1p0/1014	Protein-coding	2	5	176.94	247.49	108.93	0	174.47	146.26	190.77	143.93	236.51	137.12	159.75	149.01	247.49	0.405839
i3_LQ_lanhua_c8159/f1p52/3322	Uncertain	2	3	11.93	12.65	53.42	0	10.48	78.07	9.17	42.29	31.81	17.3	31.3	232.34	232.34	1.43042
i1_HQ_lanhua_c1043/f29p0/1908	Protein-coding	2	3	23.95	84.61	8.03	0	20.81	12.27	92.56	5.13	2.51	37.58	220.1	23.19	220.1	1.42837
i0_HQ_lanhua_c507/f2p0/632	Protein-coding	2	4	117.47	41.71	12.8	0	74.2	18.53	128.87	19.58	204.91	105.57	29.59	12.94	204.91	0.988326
i3_HQ_lanhua_c34648/f2p2/3058	Protein-coding	2	4	21.23	115.45	106.97	0	77.99	166.32	97.39	60.25	22.23	128.16	191.19	3.46	191.19	0.76425
i0_LQ_lanhua_c2534/f1p2/948	Protein-coding	2	4	154.51	150.31	49.54	0	133.17	80.31	201.36	62.43	68.19	149.02	206.35	111.81	206.35	0.553691
i3_LQ_lanhua_c20443/f1p0/3387	Uncertain	2	2	1.86	22.84	0	0	0	0	0	0.98	0.87	0	6.56	220.01	220.01	2.98591
i2_LQ_lanhua_c94791/f1p49/2830	Protein-coding	2	4	64.35	45.18	164.8	0	49.16	185.25	26.86	165	32.3	64.56	59.05	16.02	185.25	0.865208
i1_HQ_lanhua_c10037/f4p6/1641	Protein-coding	2	4	69.79	37.28	72.13	0	181.46	73.63	209.86	75.72	16.75	138.09	60.16	66.75	209.86	0.752602
i2_LQ_lanhua_c68734/f1p22/2698	Protein-coding	2	4	29.5	78.79	132.29	0	13.34	92.41	92.23	91.7	14.98	178.59	140.55	178.93	178.93	0.722403
i1_LQ_lanhua_c2582/f3p0/1479	Protein-coding	2	3	7.85	25.52	189.96	0	70.66	138.6	29.68	138.59	9.59	44.52	66.6	7.19	189.96	1.0342
i1_LQ_lanhua_c20716/f1p3/1702	Protein-coding	2	4	73.77	46.66	152.64	0	186.53	148.03	141.97	162.42	38.75	116.27	110.93	13.48	186.53	0.632429
i1_HQ_lanhua_c41303/f2p16/1209	Protein-coding	2	5	234.77	207.47	183.98	0	169.5	128.92	118.27	181.26	196.24	97.53	171.44	117.28	234.77	0.417064
i1_LQ_lanhua_c27510/f1p0/1299	Protein-coding	2	4	190.15	128.54	212.52	0	110.41	156.9	69.78	209.16	146.1	81.57	111.03	81.44	212.52	0.50289
i1_LQ_lanhua_c42867/f1p0/1393	Protein-coding	2	4	80.12	251.92	77.67	0	95.03	76.53	102.13	85.88	27.34	106.48	43.46	37.38	251.92	0.765195
i3_LQ_lanhua_c35113/f1p48/3026	Uncertain	2	3	1.22	3.12	24.73	0	61.12	31.68	142.82	10.19	1.36	198.39	24.44	52.29	198.39	1.36428
i1_LQ_lanhua_c24983/f1p0/1668	Uncertain	2	3	8.43	10.59	206.09	0	40.31	91.58	21.63	127.03	13.52	38.11	76.88	1.69	206.09	1.18169
i1_LQ_lanhua_c20984/f1p14/1801	Protein-coding	2	3	2.61	0	176.94	0	35.54	120.09	21.07	146.19	39.72	25.1	13.23	0.14	176.94	1.29372
i1_LQ_lanhua_c43220/f1p0/1099	Protein-coding	2	5	217.04	216	156.13	0	116.75	170.05	133.96	88.21	118.2	137.16	192.98	74.29	217.04	0.463176
i1_HQ_lanhua_c1817/f10p0/1839	Protein-coding	2	3	219.64	111.69	3.48	0	80.63	20.08	34.17	10.56	60.77	30.87	52.73	105.17	219.64	1.02826
i1_LQ_lanhua_c24663/f1p0/1894	Protein-coding	2	3	232.88	7.92	26.66	0	44.7	27.9	31.34	30.76	84.1	33.5	35.31	5.44	232.88	1.33858
i1_LQ_lanhua_c56972/f1p0/1085	Protein-coding	2	4	130.92	49.21	179.92	0	61.38	125.37	33.01	171.26	163.86	47.9	106.2	26.44	179.92	0.684529
i0_LQ_lanhua_c832/f1p0/829	Protein-coding	2	4	244.28	201.55	76.86	0	103.13	100.75	113.9	75	116.61	83.48	128.3	80.6	244.28	0.566002
i2_LQ_lanhua_c96431/f1p6/3046	Protein-coding	2	3	15.61	26.03	163.32	0	33.26	86.39	30.52	199.32	14.13	44.81	57.77	22.12	199.32	1.07975
i0_LQ_lanhua_c1778/f1p0/588	Protein-coding	2	4	247.45	83.31	116.29	0	96.87	127.64	58.28	114.06	153.72	74	126.31	40.69	247.45	0.603226
i3_LQ_lanhua_c12853/f1p2/3204	Uncertain	2	3	1.2	6.04	166.68	0	49.47	141.12	46.46	153.7	13.31	71.14	37.71	7.99	166.68	1.07297
i2_LQ_lanhua_c107053/f6p3/2121	Protein-coding	2	4	55.41	65.11	177.14	0	78.23	179.17	85.75	191.13	51.53	100.49	132.76	30.43	191.13	0.649727
i1_LQ_lanhua_c39802/f1p0/1530	Protein-coding	2	3	228.93	26.84	28.02	0	53.54	27.58	24.1	36.92	110.26	27.07	72.37	17.25	228.93	1.14099
i0_HQ_lanhua_c349/f4p0/837	Protein-coding	2	4	124.47	203.84	63.48	0	91.54	131.19	107.29	85.06	82.55	111.77	191.86	214.18	214.18	0.529271
i2_LQ_lanhua_c104952/f1p7/2065	Protein-coding	2	4	158.32	72.2	94.33	0	45.29	12.68	6.58	189.84	78.77	6.99	114.08	42.26	189.84	0.906092
i0_LQ_lanhua_c2036/f1p0/981	Protein-coding	2	5	172.63	150.03	199.53	0	122.16	159.45	80.03	236.3	158.65	94.84	150.68	92.76	236.3	0.460065
i0_LQ_lanhua_c727/f1p0/935	Protein-coding	2	4	125.57	81.41	16.09	0	76.5	52.62	155.94	16.29	20.24	117.97	99.4	196.94	196.94	0.7752
i2_LQ_lanhua_c46894/f1p20/2575	Uncertain	2	4	146.69	82.34	82.45	0	230.23	96.47	181.17	97.4	87.23	150.75	111.24	37.75	230.23	0.570182
i1_LQ_lanhua_c10113/f1p0/1690	lncRNA	2	3	221.03	30.61	6.66	0	100.49	5.81	40.9	6.09	63.65	35.07	22.05	24.59	221.03	1.33452
i2_LQ_lanhua_c53047/f1p0/2126	Protein-coding	2	4	7.53	7.26	136.03	0	144.83	110.6	74.24	157.58	140.21	73.04	34.27	5.71	157.58	0.833552
i0_LQ_lanhua_c3896/f1p36/349	lncRNA	2	3	3.44	194.59	3.01	0	44.46	15.33	127.41	0	2.66	80.31	21.34	13	194.59	1.4687
i2_LQ_lanhua_c49136/f1p6/3100	Uncertain	2	5	211.26	195.93	80.63	0	172.94	97.8	151.66	93.67	86.87	129.04	149.28	200.08	211.26	0.473073
i0_LQ_lanhua_c2097/f1p0/919	Protein-coding	2	4	132.3	77.16	195.39	0	107.98	145.89	49.71	192.25	141.5	56.54	74.01	37.92	195.39	0.612507
i1_HQ_lanhua_c40966/f4p0/1212	Protein-coding	2	5	187.89	225.91	105.78	0	191.31	114.75	194.09	104.73	130.07	191.27	147.77	103.21	225.91	0.437016
i2_LQ_lanhua_c118718/f1p3/2050	Uncertain	2	4	70.57	164.29	54.25	0	124.4	72.78	210.56	66.91	18.2	144.86	129.84	126.18	210.56	0.626894
i2_LQ_lanhua_c105639/f1p1/2073	Protein-coding	2	3	12.69	1.74	148.39	0	78.02	108.54	34	129.89	163.1	43.37	10.67	1.9	163.1	1.01242
i0_LQ_lanhua_c1588/f1p1/633	Protein-coding	2	4	43.49	64.15	99.88	0	181.24	78.04	210.31	76	70.38	159.99	55.83	53.74	210.31	0.67772
i1_LQ_lanhua_c24834/f1p0/1661	Uncertain	2	2	4.18	1.98	10.28	0	0	60.07	146.13	23.39	13.44	181.52	0.34	12.66	181.52	1.62845
i1_LQ_lanhua_c57145/f1p26/1067	Protein-coding	2	4	172.18	221.43	92.89	0	60.48	88.94	35.23	85.31	104.5	41.55	143.61	117.73	221.43	0.634407
i0_LQ_lanhua_c3286/f1p3/784	Protein-coding	2	4	36.83	18.36	105.44	0	118.36	135.98	184.63	66.02	28.18	165.7	39.33	121.15	184.63	0.722944
i0_LQ_lanhua_c1546/f1p0/834	Uncertain	2	3	78.89	30.09	44.58	0	32.94	39.09	21.16	59.67	238.44	32.57	37.27	25.85	238.44	1.15093
i1_LQ_lanhua_c9097/f1p0/1470	Protein-coding	2	2	0.48	216.9	3.79	0	13.59	4.34	36.62	3.24	1.15	20.16	69.77	26.97	216.9	1.85618
i1_LQ_lanhua_c26905/f1p0/1098	Protein-coding	2	5	156.25	128.26	168.45	0	225.34	132.68	175.54	204.77	152.24	161.66	100.33	64.59	225.34	0.441209
i1_LQ_lanhua_c43416/f1p0/1210	Uncertain	2	3	0.91	0.75	66.32	0	75.27	178.56	152.82	58.41	1.93	111.66	17.79	51.14	178.56	1.02943
i0_LQ_lanhua_c849/f1p0/663	Uncertain	2	3	57.18	12.84	63.44	0	232.25	25.2	78.14	34.93	60.43	79.98	13.9	23.06	232.25	1.08109
i2_LQ_lanhua_c14248/f1p23/2103	Protein-coding	2	4	99.16	114.66	182.34	0	92.83	174.69	116.29	228.59	88.95	118.7	169.87	59.45	228.59	0.509284
i1_LQ_lanhua_c42595/f1p0/1107	Uncertain	2	4	99.71	8.69	172.71	0	48.07	141.38	27.35	137.29	117.94	36.79	28.12	4.9	172.71	0.894379
i2_LQ_lanhua_c82047/f1p12/2482	Protein-coding	2	3	218.24	17.05	15.35	0	33.24	28.03	16.82	32.67	116.04	22.96	30.16	21.31	218.24	1.33353
i1_HQ_lanhua_c50294/f3p0/1374	Protein-coding	2	4	143.47	260.18	123.86	0	121.54	118.05	82.91	136.64	136.13	74.01	152.39	79.42	260.18	0.514913
i2_HQ_lanhua_c92743/f2p24/2186	Uncertain	2	4	74.03	105.73	177.52	0	56.69	185.02	72.48	125.35	30.2	159.79	156.57	157.29	185.02	0.565355
i1_LQ_lanhua_c48326/f1p0/1887	Protein-coding	2	4	85.85	3.75	112.81	0	160.16	127.41	160.21	138.12	92.85	147.17	59.32	3.99	160.21	0.67314
i0_LQ_lanhua_c1195/f1p0/961	Protein-coding	2	4	146.11	210.28	76.05	0	33.83	77.17	20.03	69.77	143.88	25.43	74.13	55.77	210.28	0.787763
i1_LQ_lanhua_c3350/f1p11/1476	Uncertain	2	4	3.64	4.75	88.1	0	63.96	76.82	156.35	98.06	6.28	180.34	68.14	13.08	180.34	0.966391
i2_LQ_lanhua_c35937/f1p23/2799	Uncertain	2	4	34.22	50.08	185.4	0	110.65	158.78	77.64	205.65	139.66	101.29	125.56	123.16	205.65	0.558766
i3_LQ_lanhua_c6412/f1p0/3717	Uncertain	2	2	4.11	2.59	103.01	0	25.13	76.8	13.15	206.49	8.01	15.83	10.44	22.55	206.49	1.5019
i1_LQ_lanhua_c21686/f2p19/1618	Protein-coding	2	3	233.85	73.28	18.57	0	48.8	32.48	35.4	22.19	19.76	32.66	34.61	27.43	233.85	1.26602
i1_LQ_lanhua_c24575/f1p0/1476	Protein-coding	2	4	135.36	35.36	114.26	0	205.98	106.86	146.49	130.39	143.01	123.86	47.37	23.42	205.98	0.604559
i2_LQ_lanhua_c94710/f1p27/2858	Uncertain	2	4	61.27	230.98	62.58	0	42.51	76.75	88.55	103.99	14.08	104.88	145.26	72.77	230.98	0.73025
i2_LQ_lanhua_c45855/f1p20/2647	Uncertain	2	2	1.22	0.23	20.8	0	7.13	3.69	0.42	21.36	214.9	0.32	0.91	0	214.9	2.7042
i3_LQ_lanhua_c13081/f1p32/3907	Uncertain	2	2	1.94	1.53	0.66	212.49	0.92	0.98	0.31	0.82	0.65	0.68	0.43	1.96	212.49	3.28016
i1_LQ_lanhua_c41289/f2p10/1286	Protein-coding	2	4	126.52	166.89	200.74	0	119.76	135.34	48.11	195.43	125.33	43.75	112.19	82.4	200.74	0.540022
i1_LQ_lanhua_c48160/f1p0/1804	Protein-coding	2	3	190.58	7.69	28.73	0	37.32	17.26	8.21	31.09	145.33	9	13.06	6.32	190.58	1.48049
i2_HQ_lanhua_c64061/f3p3/2469	Protein-coding	2	3	224.12	3.79	63.58	0	52.33	39.85	25.69	75.53	104.14	37.24	29.38	13.72	224.12	1.09346
i1_HQ_lanhua_c1341/f15p5/1795	Protein-coding	2	3	82.25	4.14	25.55	0	32.68	48.44	190.67	11.73	7.68	156.73	38.77	60.24	190.67	1.11083
i1_LQ_lanhua_c41353/f2p0/1267	Protein-coding	2	4	96.84	63.1	96.98	0	197.58	120.36	196.66	136.62	57.42	192.32	98.27	86.49	197.58	0.544504
i0_LQ_lanhua_c2280/f1p0/799	Protein-coding	2	4	153.35	130.54	68.46	0	37.61	101.87	34.14	80.47	219.43	41.15	125.05	81.94	219.43	0.680019
i2_LQ_lanhua_c61658/f1p14/2094	Protein-coding	2	4	59.75	20.82	112.81	0	80.89	132.42	40.4	197.01	152.31	39.9	66.35	13.01	197.01	0.797586
i1_LQ_lanhua_c47543/f1p0/1508	Uncertain	2	4	201.6	157.19	28.26	0	69.5	39.32	21.99	38.52	67.25	18.87	19.25	89.38	201.6	0.971959
i0_LQ_lanhua_c3184/f1p0/990	Uncertain	2	2	0.13	211.54	0	0	0.12	0	0.74	0	0.2	0.46	8.08	0.8	211.54	3.2872
i0_LQ_lanhua_c1102/f1p0/899	Protein-coding	2	4	128.65	64.39	124.22	0	219.24	120.08	133.83	120.49	57.54	121.11	111.28	3.18	219.24	0.605577
i1_LQ_lanhua_c13899/f1p17/1188	Uncertain	2	4	97.55	23.79	64.56	0	116.91	56.54	37.66	54.15	226.56	40.75	25.24	24.99	226.56	0.946939
i0_LQ_lanhua_c1444/f1p0/963	Uncertain	2	2	27.86	2.48	24.69	0	11.32	20.04	4.47	35.22	219.9	7.68	11.89	4.03	219.9	1.96706
i2_LQ_lanhua_c19950/f1p9/2321	Protein-coding	2	3	7.07	127.96	3.37	0	0.66	15.73	28.26	8.37	45.12	18.87	155.24	150.09	155.24	1.2964
i1_HQ_lanhua_c52443/f17p2/1858	Protein-coding	2	4	247.05	43.67	42.01	0	58.19	53.9	45.63	44.71	87.03	49.84	75.61	49.63	247.05	0.911552
i7_LQ_lanhua_c157/f1p0/7862	Uncertain	2	2	0.86	0.16	0.55	210.23	0.6	0.35	0.48	0.59	0.27	0.6	0.23	0.12	210.23	3.37959
i1_LQ_lanhua_c33865/f1p0/1621	Protein-coding	2	2	21.82	229.13	27.43	0	33.02	26.8	18.8	37.14	13.18	19.79	42.35	14.24	229.13	1.50228
i1_LQ_lanhua_c18942/f1p0/1835	Uncertain	2	4	25.26	3.74	97.58	0	80.91	120.38	83.13	182.53	10.48	118.23	4.97	10.66	182.53	0.984307
i1_LQ_lanhua_c19705/f2p0/1721	Protein-coding	2	3	8.76	60.73	27.5	0	224.54	14.86	56.31	31.93	10.2	65.19	10.26	33.88	224.54	1.33448
i2_LQ_lanhua_c71052/f1p2/2077	Protein-coding	2	2	41.59	17.07	19.11	0	19.95	20.72	12.26	19.16	225.87	15.23	19.02	21.89	225.87	1.68139
i1_LQ_lanhua_c42574/f1p0/1253	Protein-coding	2	3	0.51	59.53	124.8	0	42.72	107.17	41.64	191.08	2.07	59.37	11.75	0.76	191.08	1.12904
i1_HQ_lanhua_c50332/f2p0/1236	Protein-coding	2	4	152.7	119.39	107.16	0	77.16	98.65	64.37	106.9	255.09	71.61	101.42	84.14	255.09	0.584479
i1_LQ_lanhua_c22353/f1p1/2005	Uncertain	2	2	2.68	0.04	3.09	0	3.56	2.02	0.99	1.44	210.38	0.44	1.46	0.27	210.38	3.19779
i2_LQ_lanhua_c40852/f1p103/2038	Protein-coding	2	4	68.48	151.64	1.22	0	1.17	67.47	94.19	34.36	86.4	183.49	14.09	99.51	183.49	0.901386
i1_LQ_lanhua_c13750/f1p0/1265	Protein-coding	2	4	47.12	73.8	50.47	0	79.68	56.97	191.74	51.1	18.08	170.97	154.08	83.41	191.74	0.73874
i5_LQ_lanhua_c2822/f1p3/5989	Protein-coding	2	4	28.57	26.21	160.55	0	33.91	92.5	41.16	197.41	13.48	52.61	56.74	32.44	197.41	0.981066
i1_LQ_lanhua_c41312/f2p40/1162	Protein-coding	2	5	167.24	191.88	154.84	0	85.95	139.94	66.87	168.05	170.26	66.19	184.3	94.72	191.88	0.483666
i1_LQ_lanhua_c26594/f1p0/1138	Protein-coding	2	5	117.9	201.15	163.3	0	139.54	236.44	108.45	181.73	123.68	158.04	91.53	151.15	236.44	0.429678
i0_LQ_lanhua_c3065/f1p0/931	Protein-coding	2	3	5.74	22.4	18.21	0	68.52	42.41	152.25	7.17	4.29	168.42	53.39	118.79	168.42	1.08638
i2_LQ_lanhua_c13714/f1p7/1897	Protein-coding	2	4	158.97	75.6	143.12	0	49.57	148.8	41.87	194.08	105.6	46.19	88.15	34.19	194.08	0.661262
i1_LQ_lanhua_c32333/f1p46/1628	Protein-coding	2	2	39.14	5.98	1.96	0	0.25	11.46	4.09	1.36	1.27	1.09	209.97	1.17	209.97	2.5853
i2_LQ_lanhua_c51637/f1p17/2865	Protein-coding	2	4	79.97	245.93	62.21	0	74.4	71.54	53.38	86.89	96.75	54.73	47.28	30.22	245.93	0.794135
i2_LQ_lanhua_c47008/f1p6/2308	Protein-coding	2	2	12.8	0.77	15.74	0	19.95	12.61	17.24	11.4	218.73	13.8	17.82	23.98	218.73	1.96422
i1_HQ_lanhua_c44407/f6p0/1908	Protein-coding	2	4	41.99	28.52	75.29	0	57.38	55.81	76.53	72.68	25.73	113.39	81.9	235.66	235.66	0.828475
i1_HQ_lanhua_c2041/f8p3/1715	Protein-coding	2	4	136.55	237.54	51.01	0	70.47	66.1	70.3	60.79	71.55	65.05	126.71	50.44	237.54	0.71149
i0_LQ_lanhua_c4712/f1p5/234	Uncertain	2	4	131.73	109.38	25.22	0	29	125.76	34.8	57.32	34.76	28.35	138.04	185.63	185.63	0.795278
i1_HQ_lanhua_c3140/f2p7/1750	Protein-coding	2	4	90.29	246.77	57.87	0	80.63	51.96	69.06	80.98	37.49	64.33	57.83	45.43	246.77	0.809071
i0_LQ_lanhua_c3179/f1p1/934	Protein-coding	2	4	5.7	7.37	81.57	0	31.77	152.45	111.47	46.36	21.03	139.81	41.08	155.96	155.96	0.898729
i0_LQ_lanhua_c3295/f1p8/997	Protein-coding	2	4	185.67	77.72	108.73	0	128.25	120.97	14.44	103.74	108.62	10.86	9.6	43.71	185.67	0.782683
i1_LQ_lanhua_c47935/f1p0/1858	Protein-coding	2	4	26.24	0.04	74.04	0	57.94	199.6	94.63	95.46	115.45	91.59	24.63	1.56	199.6	0.913595
i5_LQ_lanhua_c961/f1p0/5537	Uncertain	2	2	2.84	0.61	49.95	0	27.57	28.38	9.2	52.7	211.76	9.28	2.88	0	211.76	1.80477
i3_LQ_lanhua_c31687/f1p20/3407	Uncertain	2	2	0	0	0	0	20.08	2	17.91	0.26	0.25	37.08	5.83	209.43	209.43	2.43534
i2_LQ_lanhua_c100585/f1p0/2517	Uncertain	2	4	44.86	5.97	170.39	0	105.45	132.14	65.36	131.55	18.32	122.94	73.87	1.3	170.39	0.816744
i2_LQ_lanhua_c22442/f1p0/2997	Protein-coding	2	2	27.46	1.37	42.29	0	34.33	31.03	20.62	30.52	218.49	22.99	2.12	0.97	218.49	1.64793
i1_LQ_lanhua_c7632/f2p15/1922	Protein-coding	2	3	4.21	4.52	45.93	0	87.69	66.69	179.13	55.14	3.68	150.71	59.42	9.45	179.13	1.06827
i1_HQ_lanhua_c14497/f6p0/1574	Protein-coding	2	4	158	173.27	155.78	0	13.07	126.26	103.79	198.45	102.35	111.36	110.34	85.82	198.45	0.531369
i2_LQ_lanhua_c53423/f1p1/2134	Uncertain	2	4	201.7	87.72	55.8	0	24.38	61.77	21.26	54.3	154.53	32.87	34.46	27.27	201.7	0.939684
i1_LQ_lanhua_c53275/f2p0/1166	Protein-coding	2	5	125.75	146.24	135.88	0	169.68	128.2	216.91	133.72	53.58	183.22	128.79	67.27	216.91	0.477034
i2_LQ_lanhua_c95616/f1p42/2462	Uncertain	2	3	0.94	1.33	16.54	0	77.78	20.34	155.23	3.93	0.19	155.28	18.38	83.03	155.28	1.33244
i2_LQ_lanhua_c23092/f1p1/2704	Protein-coding	2	4	7.24	9.16	105.04	0	115.48	91.96	145.76	118.08	5.08	140.23	53.58	0.17	145.76	0.896264
i0_LQ_lanhua_c771/f1p0/889	Protein-coding	2	4	250.09	47.22	109.78	0	103.67	117.91	95.47	95.72	136.69	82.65	115.17	70.8	250.09	0.579142
i2_LQ_lanhua_c61763/f1p10/2212	Protein-coding	2	3	3.68	52.99	27.18	0	44.52	17.23	149.78	13.32	29.33	139.17	29.94	161.62	161.62	1.06055
i1_LQ_lanhua_c52186/f1p8/1133	Protein-coding	2	4	10.67	86.13	73.92	0	42.32	143.02	51.48	82.47	16.55	55.88	211.55	76.09	211.55	0.834194
i3_LQ_lanhua_c12350/f1p0/3232	Protein-coding	2	3	30.25	33.57	164.38	0	7.12	141.95	5.23	136.63	41.95	4.32	60.2	31.5	164.38	1.07859
i2_LQ_lanhua_c64909/f1p3/2432	Protein-coding	2	2	20.53	28.94	19.98	0	16.75	20.27	17.19	20.5	221.92	17.17	32.38	25.73	221.92	1.59983
i3_LQ_lanhua_c14331/f1p0/3050	Uncertain	2	4	77.85	106.32	174.29	0	85.05	73.37	99.02	140.91	90.05	162.85	9.22	1.12	174.29	0.691675
i0_LQ_lanhua_c3285/f1p1/978	Protein-coding	2	4	124.73	112.2	132.18	0	57.59	124.12	33.66	170.09	190.57	46.81	141.71	58.18	190.57	0.591818
i1_LQ_lanhua_c42645/f1p0/1231	Protein-coding	2	3	21.72	14.22	34.13	0	30.63	59.59	42.98	24.89	25.27	43.7	49.83	227.16	227.16	1.22785
i2_LQ_lanhua_c20767/f2p11/2209	Protein-coding	2	4	138.24	104.71	217.92	0	101.8	187.64	61.85	168.74	85.72	91.57	118.64	84.83	217.92	0.51749
i0_LQ_lanhua_c2995/f1p3/867	Protein-coding	2	3	96.81	17.03	39.85	0	10.03	32.47	9.09	36.82	210.32	5.75	26.6	21.35	210.32	1.39223
i1_LQ_lanhua_c50391/f2p1/1196	Uncertain	2	5	202.33	123.65	207.72	0	171.76	207.38	162.06	188.15	150.34	175.2	138.12	99.51	207.72	0.385699
i1_LQ_lanhua_c52332/f1p0/1147	Protein-coding	2	3	106.31	0	49.69	0	7.12	7.76	3.54	162.63	127	7.85	1.23	0	162.63	1.48838
i1_HQ_lanhua_c52481/f4p5/1599	Protein-coding	2	3	2.64	0.43	12.49	0	64.88	56.07	134.66	0.33	0.26	160.37	93.75	103.65	160.37	1.11853
i1_LQ_lanhua_c35137/f1p14/1614	lncRNA	2	4	92.92	55.36	191.92	0	75.15	133.43	72.49	167.82	83.97	116.79	183.69	48.19	191.92	0.575561
i1_LQ_lanhua_c51933/f1p8/1099	Protein-coding	2	4	62.99	100.47	120.89	0	77.1	132.59	75.84	105.79	74.72	101.7	95.18	251.38	251.38	0.585241
i1_LQ_lanhua_c4602/f1p2/1434	Protein-coding	2	4	2.23	0.77	129.02	0	120.15	145.69	81.82	120.44	3.44	64.93	35.15	1.24	145.69	0.994975
i1_LQ_lanhua_c56827/f1p0/1046	Protein-coding	2	2	157.49	3.04	6.94	0	24.16	2.94	0.69	147.12	71.29	1.29	1.87	2.1	157.49	1.67391
i1_HQ_lanhua_c3997/f2p1/1835	Protein-coding	2	2	11.25	12.49	23.34	0	16.86	11.78	11.97	73.26	210.43	16.21	16.54	6.96	210.43	1.70535
i1_LQ_lanhua_c56833/f1p16/1054	Protein-coding	2	4	157.09	100.61	49.59	0	71.46	139.92	110.64	36.24	34.72	132.77	192.63	50.21	192.63	0.651219
i1_LQ_lanhua_c35347/f1p0/2021	Protein-coding	2	4	30.61	40.46	25.45	0	94.88	52.61	177.38	14.15	11.03	167.31	77.96	74.72	177.38	0.913565
i2_LQ_lanhua_c78806/f1p114/2172	lncRNA	2	4	177.17	20.26	70.45	0	173.28	68.31	114.36	100.17	73.59	106.38	38.23	8.96	177.17	0.736127
i0_LQ_lanhua_c1925/f1p0/815	Protein-coding	2	4	127.03	75.79	55.24	0	98.51	98.45	208.79	58.57	185.39	158.64	99.51	90.64	208.79	0.557057
i0_LQ_lanhua_c3892/f1p0/356	lncRNA	2	4	147.15	188.41	109.38	0	40.84	101.45	48.58	132.2	153.25	50.48	48.04	39	188.41	0.660488
i1_LQ_lanhua_c12481/f1p31/1966	Protein-coding	2	4	103.71	127.13	191.31	0	144.75	145.73	78.47	220.83	108.32	93.38	105.36	59.8	220.83	0.507067
i1_HQ_lanhua_c25242/f2p2/1828	Protein-coding	2	4	43.29	13.61	104.43	0	60.25	177.35	130.71	84.83	19.15	162.06	48.66	47.23	177.35	0.783934
i1_LQ_lanhua_c51913/f1p0/1154	Protein-coding	2	4	242.34	104.8	48.47	0	60.52	65.27	54.73	61.87	95.5	54.76	68.96	58.59	242.34	0.762218
i0_HQ_lanhua_c453/f3p0/871	Protein-coding	2	4	89.04	168.9	127.46	0	131.29	106.1	69.9	152.01	39.28	80.78	198.24	43.93	198.24	0.577386
i1_LQ_lanhua_c39170/f1p0/1663	Uncertain	2	2	0.89	2.31	0	0	33.86	0.51	197.12	0.41	0.2	76.24	1.6	14.36	197.12	2.12774
i1_LQ_lanhua_c6534/f1p0/1850	Protein-coding	2	3	12.07	15.14	17.03	0	65.82	23.64	61.89	12.59	212	48.95	61.85	1.45	212	1.30872
i1_LQ_lanhua_c57055/f1p0/1068	Protein-coding	2	4	152.17	205.75	66.04	0	35.45	76.49	44.74	64.97	145.33	40.62	82.88	65.71	205.75	0.710825
i1_LQ_lanhua_c55167/f1p6/1929	Protein-coding	2	4	111.08	19.95	50.95	0	215.51	84.03	70.99	70.36	56.68	63.43	18.86	8.15	215.51	0.904829
i2_LQ_lanhua_c33058/f1p1/2186	Uncertain	2	2	2.82	1.89	1.64	0	0.93	2.23	1.57	2.78	202.43	1.41	1.07	0.6	202.43	3.17261
i2_LQ_lanhua_c22708/f1p14/2395	Protein-coding	2	4	137.23	126.11	184.62	0	94.98	130.91	65.24	215.83	65.98	79.48	151.27	120.98	215.83	0.507012
i2_HQ_lanhua_c90747/f4p2/2056	Protein-coding	2	3	224.2	17.23	40.96	0	47.96	49.13	32	38.76	78.32	39.75	57.55	9.55	224.2	1.09459
i2_LQ_lanhua_c66854/f1p6/3035	Uncertain	2	2	13.69	203.67	7.08	0	9.17	6.88	4.23	6.62	8.44	5.55	72.88	27.68	203.67	1.90045
i0_LQ_lanhua_c1171/f1p0/1002	lncRNA	2	4	223.89	71.74	125.57	0	64.35	103.18	47.54	102.51	160.88	53.63	106.65	78.26	223.89	0.610596
i1_LQ_lanhua_c38476/f1p7/2033	Uncertain	2	5	117.46	103.71	194.55	0	136.57	171.46	88.53	217.75	95.52	125.02	114.85	69.6	217.75	0.484241
i0_LQ_lanhua_c2903/f1p0/996	Protein-coding	2	4	230.14	78.67	62.16	0	59.74	68.39	31.19	70.25	115.32	44.88	94.5	31.66	230.14	0.783306
i1_LQ_lanhua_c26702/f1p0/1175	Protein-coding	2	4	146.68	73.96	80.19	0	206.34	73.13	137.41	54.37	88.36	134.2	142.45	28.76	206.34	0.595717
i1_LQ_lanhua_c56878/f1p0/1086	Protein-coding	2	4	47.07	41.79	136.45	0	68.37	179.8	83.91	172.05	30.73	79.77	28.62	45.7	179.8	0.759009
i0_LQ_lanhua_c1884/f1p6/693	Protein-coding	2	4	166.86	20.03	37.49	0	90.09	42.02	72.57	38.3	184.15	58.35	25.33	24	184.15	0.913825
i1_LQ_lanhua_c40299/f1p0/1882	Uncertain	2	2	198.86	3.79	1.17	0	23.79	10.75	5.33	4.28	80.11	3.25	12.8	4.77	198.86	1.98825
i0_LQ_lanhua_c940/f1p8/768	Uncertain	2	4	155.57	198.8	97.53	0	63.15	83.65	52.83	87.31	102.63	57.92	176.69	147.02	198.8	0.566644
i0_LQ_lanhua_c3114/f1p0/623	Protein-coding	2	4	232.97	52.65	95.3	0	58.26	82.68	35.06	76.89	112.47	45.52	104.77	56.6	232.97	0.727104
i1_LQ_lanhua_c56759/f1p0/1038	Protein-coding	2	4	22.21	21.32	79.83	0	74.61	140.82	125.43	42.87	17.07	126.51	74.48	181.78	181.78	0.763557
i0_HQ_lanhua_c496/f2p0/968	Protein-coding	2	4	145.05	112.12	126.64	0	180.05	104.32	185.04	130.92	49.11	160.58	148.14	42.01	185.04	0.500281
i2_LQ_lanhua_c9829/f1p5/3047	Protein-coding	2	3	206.24	102.13	9.22	0	57.52	12	69.55	7.29	23.06	28.8	64.26	36.21	206.24	1.12233
i1_HQ_lanhua_c16805/f3p0/1993	Protein-coding	2	2	0	0.09	0.8	0	8.27	17.33	113.1	0	0.17	99.16	53.22	168.26	168.26	1.50085
i1_HQ_lanhua_c22823/f2p6/1551	Protein-coding	2	4	169.3	88.45	59.64	0	128.91	73.74	161.21	77.1	30.1	142.77	184.87	86.77	184.87	0.574303
i1_HQ_lanhua_c20941/f2p7/1588	Protein-coding	2	4	120.27	41.36	82.34	0	127.69	188.49	180.01	51.04	144.54	130.45	147.93	81.18	188.49	0.532653
i0_LQ_lanhua_c708/f1p0/970	Uncertain	2	4	10.79	22.15	106.39	0	85.81	61.52	119.35	92.68	2.94	64.5	21.76	190.15	190.15	0.885539
i2_LQ_lanhua_c7796/f1p140/2688	Protein-coding	2	2	31.13	17.88	21.05	0	0	45.27	0.16	9.95	2.08	0.12	23.5	206	206	1.92869
i1_LQ_lanhua_c27489/f1p0/1221	Protein-coding	2	3	3.66	0	22.9	0	28.76	24.71	56.84	29.69	0.6	66.06	111.65	193.4	193.4	1.2785
i1_LQ_lanhua_c33580/f1p5/1797	Protein-coding	2	4	10.26	4.52	116	0	92.24	74.68	121.13	143.52	8.35	123.51	4.28	14.26	143.52	0.965155
i1_LQ_lanhua_c57027/f1p0/1038	Protein-coding	2	3	29.53	216.49	45	0	24.15	34.05	19.67	41.54	21.18	24.23	9.58	7.77	216.49	1.45377
i1_LQ_lanhua_c34063/f1p0/1781	Protein-coding	2	5	145.23	157.95	159.72	0	100.39	121.78	62.84	151.15	88.11	64.39	187.69	189.12	189.12	0.481529
i2_LQ_lanhua_c3508/f1p12/2352	Protein-coding	2	4	173.92	55.34	116.31	0	95.6	235.9	104.44	100.43	122.6	117.83	87.3	110.96	235.9	0.520762
i1_LQ_lanhua_c56856/f1p0/1079	Protein-coding	2	2	201.59	61.42	8.32	0	9.08	17.2	3.72	13.76	64.22	4.67	8.52	5.79	201.59	1.72585
i1_LQ_lanhua_c42956/f1p0/1182	Protein-coding	2	4	2.72	0	109.53	0	104.77	67.3	175.52	48.86	19.29	131.88	32.23	52.12	175.52	0.92332
i1_LQ_lanhua_c11624/f1p6/1600	Protein-coding	2	2	34.27	12.97	13.09	0	17.51	12.13	21.58	10.21	20.84	23.32	8.58	211.92	211.92	1.77793
i4_LQ_lanhua_c7071/f1p0/4643	Uncertain	2	2	3.17	0	18.4	204.42	7.49	25.44	8.74	9.16	5.35	37.71	0.03	0.04	204.42	2.14323
i1_LQ_lanhua_c9190/f1p0/1967	Protein-coding	2	4	55.38	0.91	42.01	0	97.72	49.16	172.87	58.93	23.34	156.08	54.78	0.9	172.87	0.961491
i2_HQ_lanhua_c4168/f3p12/2292	Protein-coding	2	2	3.83	0.43	4.45	0	5.41	6.89	1.23	5.6	200.43	1.17	2.07	1.41	200.43	2.93926
i0_LQ_lanhua_c1463/f1p0/789	Protein-coding	2	4	226.13	66.93	105.6	0	71.63	89.52	43.89	115.13	116.96	45.8	99.33	36.7	226.13	0.672603
i1_LQ_lanhua_c47261/f1p0/1828	Uncertain	2	4	70.45	81.45	175.64	0	131.2	124.06	105.34	213.07	46.66	124.5	102.93	66.14	213.07	0.551148
i1_LQ_lanhua_c39453/f1p0/1483	Protein-coding	2	5	99.58	145.55	160.83	0	190.7	139.29	203.02	184.49	81.03	176.14	141.84	109.79	203.02	0.418998
i1_HQ_lanhua_c1960/f13p1/1690	Protein-coding	2	5	233.24	122.39	107.81	0	123.58	102.16	123.3	134.68	125.45	129.48	160.53	41.82	233.24	0.486789
i1_LQ_lanhua_c57333/f1p6/1075	Protein-coding	2	4	13.25	33.57	170.46	0	82.33	150.51	80.41	149.8	18.83	97.13	75.37	53.62	170.46	0.738788
i1_LQ_lanhua_c27847/f1p0/1101	Protein-coding	2	5	236.52	115.05	125.93	0	133.12	113.22	126.33	100.32	202.4	123.84	124.38	101.11	236.52	0.454056
i2_LQ_lanhua_c80639/f1p14/2646	Uncertain	2	4	27.09	89.77	166.53	0	93.82	126.35	59.31	161.2	19.93	32.1	56.41	18.56	166.53	0.799744
i3_LQ_lanhua_c21569/f1p4/3259	Uncertain	2	5	229.54	194.37	148.32	0	129.94	122.21	144.39	148.39	138.16	108.33	90.35	93.39	229.54	0.439489
i2_LQ_lanhua_c24394/f1p4/2241	Protein-coding	2	4	30.17	57.93	164.8	0	42.71	60.71	40.47	148.42	29.79	69.82	163.65	31.84	164.8	0.809146
i0_LQ_lanhua_c2712/f1p15/998	Protein-coding	2	4	19.25	35.38	109.05	0	100.77	119.86	150.75	62.46	31.15	137.28	77.23	178.42	178.42	0.665452
i1_LQ_lanhua_c13839/f1p3/1099	Protein-coding	2	5	79.23	78.19	108.58	0	106.74	147.77	187.49	111.97	57.55	135.84	181.01	184.85	187.49	0.492723
i2_LQ_lanhua_c46014/f1p10/2136	Protein-coding	2	4	89.33	227.33	89.97	0	37.92	78.19	25.72	79.77	73.57	36.93	101.43	74.97	227.33	0.742052
i3_LQ_lanhua_c5890/f1p0/3605	Protein-coding	2	4	171.81	66.68	134.89	0	68.84	114.73	42.65	155.56	162.46	41.2	100.94	40.45	171.81	0.616327
i1_HQ_lanhua_c12807/f2p0/1122	Protein-coding	2	4	64.51	32.59	53.73	0	149.92	73.54	168.43	118.77	29.99	135.39	56.67	5.46	168.43	0.762285
i1_LQ_lanhua_c13054/f1p1/1201	Protein-coding	2	4	89.71	111.22	77.43	0	43.15	90.48	48.24	94.12	234.32	51.76	101.6	71.76	234.32	0.668226
i1_LQ_lanhua_c56921/f1p0/1052	Protein-coding	2	5	133.39	79.44	142.54	0	184.41	181.38	202.81	139.79	91.47	183.55	120.33	141.11	202.81	0.423342
i0_LQ_lanhua_c1086/f1p0/906	Protein-coding	2	4	12.24	11.12	128.61	0	32.65	154.5	40.12	153.88	23.44	49.93	77.34	23.04	154.5	0.956973
i0_LQ_lanhua_c756/f1p0/955	Protein-coding	2	4	89.74	178.96	53.57	0	45.27	80.05	35.84	63.95	178.92	50.57	104	140.3	178.96	0.662403
i1_HQ_lanhua_c12619/f2p177/1686	Uncertain	2	5	171.29	114.27	148.68	0	183.84	146.4	183.65	131.6	154.12	217.3	91.62	172.55	217.3	0.393068
i1_LQ_lanhua_c13148/f1p0/1407	Protein-coding	2	2	30.8	1.75	9.81	0	8.59	17.69	10.41	7.27	203.87	12.29	33.23	6.37	203.87	1.97034
i1_LQ_lanhua_c57234/f1p0/1079	Uncertain	2	3	41.78	215.51	57.79	0	17.22	46.61	14.64	56.03	24.49	18.37	65.85	71.36	215.51	1.0701
i0_LQ_lanhua_c3126/f1p5/963	Protein-coding	2	4	228.39	125.01	65.25	0	95.11	87.76	78.22	97.09	138.02	71.9	56.73	49.63	228.39	0.616273
[truncated: 57,821 more rows]

## Sheet: Data 3
Data S3. Results of qRTPCR.
Gene	Group	Sample	Ct1	Ct2	Ct3	Ct Mean	ΔC	2^-ΔCt
i1_HQ_lanhua_c24148/f3p1/1714	Stem	LYS1	26.1897	26.3306	26.1545	26.2249	7.24696	0.00658334
		LYS2	24.6469	24.7364	24.6862	24.6899	5.48859	0.0222726
		LYS3	23.9543	24.0829	23.9634	24.0002	4.53219	0.0432191
	Leaf	LYL1	31.0392	30.9567	30.7543	30.9167	11.1589	0.000437353
		LYL2	32.166	32.8316	32.6819	32.5598	13.0188	0.000120493
		LYL3	28.7057	28.6806	28.3615	28.5826	8.52376	0.00271702
	Root	LYR1	28.6749	28.7785	28.4575	28.637	10.3496	0.000766409
		LYR2	29.6677	29.4015	28.6528	29.2407	10.3747	0.0007532
		LYR3	28.4181	28.4297	28.3243	28.3907	9.77368	0.00114243
	Flower bud	LYF1	24.0188	24.1378	24.2099	24.1222	4.97427	0.0318124
		LYF2	31.6942	31.7149	31.5584	31.6558	12.4963	0.000173072
		LYF3	23.6377	23.6929	23.7214	23.684	4.71575	0.0380555
i1_LQ_lanhua_c47139/f1p12/1518	Stem	LYS1	25.4413	25.4042	25.5256	25.457	6.47909	0.0112099
		LYS2	23.729	23.7535	23.6667	23.7164	4.51513	0.0437331
		LYS3	23.9948	23.9772	24.095	24.0223	4.55431	0.0425613
	Leaf	LYL1	27.3725	27.0327	27.1785	27.1946	7.43677	0.00577179
		LYL2	26.4608	26.5418	26.6334	26.5453	7.00426	0.00778944
		LYL3	27.2284	27.4287	27.3582	27.3384	7.2796	0.0064361
	Root	LYR1	27.2802	27.2858	27.1468	27.2376	8.95021	0.0020217
		LYR2	26.7702	26.8551	27.01	26.8784	8.01243	0.00387275
		LYR3	27.5714	27.4367	27.328	27.4454	8.82837	0.00219987
	Flower bud	LYF1	23.2985	23.373	23.2497	23.3071	4.15917	0.0559711
		LYF2	28.2946	27.9552	28.2646	28.1715	9.01197	0.00193699
		LYF3	22.8561	22.8005	22.8786	22.8451	3.87678	0.0680729
i1_LQ_lanhua_c20715/f1p0/1521	Stem	LYS1	25.3497	25.3407	25.3535	25.348	6.37003	0.0120901
		LYS2	25.7087	25.7108	25.7301	25.7165	6.51528	0.0109322
		LYS3	25.5507	25.544	25.5278	25.5408	6.07281	0.014856
	Leaf	LYL1	26.0525	25.8812	25.9	25.9446	6.18676	0.0137278
		LYL2	25.7888	25.8348	25.8492	25.8243	6.28322	0.0128399
		LYL3	26.0015	25.9747	25.8951	25.9571	5.89829	0.0167664
	Root	LYR1	27.5234	27.3383	27.5733	27.4783	9.19096	0.00171098
		LYR2	26.7279	26.9281	26.7258	26.7939	7.92791	0.00410639
		LYR3	26.3405	26.2065	26.1513	26.2328	7.61574	0.00509839
	Flower bud	LYF1	25.5714	25.639	25.6038	25.6047	6.45683	0.0113842
		LYF2	25.6759	25.6828	25.6616	25.6734	6.51393	0.0109424
		LYF3	25.3942	25.3806	25.3554	25.3767	6.40845	0.0117724
i1_LQ_lanhua_c8646/f1p9/1748	Stem	LYS1	24.5263	24.499	24.4992	24.5082	5.53022	0.021639
		LYS2	24.6417	24.6215	24.7373	24.6669	5.46559	0.0226305
		LYS3	23.3765	23.189	23.4316	23.3324	3.86435	0.0686615
	Leaf	LYL1	24.9382	25.0145	24.7972	24.9166	5.15881	0.0279926
		LYL2	24.8922	25.1127	25.0486	25.0178	5.47673	0.0224563
		LYL3	24.5902	24.5196	24.5545	24.5548	4.49592	0.0443192
	Root	LYR1	26.0803	26.0341	25.9369	26.0171	7.72974	0.00471104
		LYR2	26.5776	26.4785	26.4948	26.5169	7.65093	0.00497555
		LYR3	25.292	25.0831	25.167	25.1807	6.5637	0.0105713
	Flower bud	LYF1	25.1193	25.1651	25.1225	25.1356	5.9877	0.0157588
		LYF2	24.7283	24.6629	24.7629	24.718	5.55855	0.0212182
		LYF3	25.0186	24.7873	24.9559	24.9206	5.95231	0.0161501
ACTIN	Stem	LYS1	18.9814	18.9581	18.9944	18.978
		LYS2	19.27	19.2112	19.1226	19.2013
		LYS3	19.4716	19.3925	19.5399	19.468
	Leaf	LYL1	19.7892	19.7674	19.7168	19.7578
		LYL2	19.5823	19.4858	19.5552	19.5411
		LYL3	20.1021	20.0555	20.019	20.0588
	Root	LYR1	18.1408	18.3962	18.3252	18.2874
		LYR2	18.7908	18.8664	18.9408	18.866
		LYR3	18.594	18.6546	18.6025	18.617
	Flower bud	LYF1	19.1925	19.1472	19.104	19.1479
		LYF2	19.1318	19.2495	19.0971	19.1595
		LYF3	18.9902	18.964	18.9506	18.9683
